# Supplementary material for: Genomic mapping of the MHC transactivator CIITA using an integrated ChIP-seq and genetical genomics approach
Source: Genome Biol. 2014 Oct 31;15(10):494. doi: 10.1186/s13059-014-0494-z (PMC4243378; doi:10.1186/s13059-014-0494-z)
Supplement: Additional file 1: Table S1 — Worksheets S1.1-1.22. [file 13059_2014_494_MOESM1_ESM.xlsx]

## Sheet: S1.1.sampleInfo
	Table S1.1.
	BAM filename	Transcription factor ChIP target	Cell type	Individual	Sample description
	DW21.bam	C2TA	Bcells	indiv#7	B cell Indiv#1 CIITA
	DW22.bam	RFX5	Bcells	indiv#7	B cell Indiv#1 RFX5
	DW23.bam	C2TA	Bcells	indiv#8	B cell Indiv#2 CIITA
	DW24.bam	RFX5	Bcells	indiv#8	B cell Indiv#2 RFX5
	DW25.bam	C2TA	monocytes	indiv#7	Naive monocytes Indiv#1 CIITA
	DW26.bam	C2TA	monocytes+ IFN-G	indiv#7	treated monocytes Indiv#1 CIITA
	DW27.bam	RFX5	monocytes	indiv#7	Naive monocytes Indiv#1 RFX5
	DW28.bam	RFX5	monocytes+ IFN-G	indiv#7	treated monocytes Indiv#1 RFX5
	DW29.bam	C2TA	monocytes	indiv#8	Naive monocytes Indiv#2 CIITA
	DW30.bam	C2TA	monocytes+ IFN-G	indiv#8	treated monocytes Indiv#2 CIITA
	DW31.bam	RFX5	monocytes	indiv#8	Naive monocytes Indiv#2 RFX5
	DW32.bam	RFX5	monocytes+ IFN-G	indiv#8	treated monocytes Indiv#2 RFX5
	DW33.bam	input DNA	Bcells	indiv#7	input DNA Bcells Indiv#1
	DW34.bam	input DNA	monocytes	indiv#7	input DNA monocytes Indiv#1
	DW35.bam	input DNA	Bcells	indiv#8	input DNA Bcells Indiv#2
	DW36.bam	input DNA	monocytes	indiv#8	input DNA monocytes Indiv#2

## Sheet: S1.2.mappingStat
	Table S1.2. Statistics pertaining to mapping of ChIP-seq datasets
	A. Mapping performed using unprocessed, raw data
	BAM filename	Sample description	TotalReads	MappedReads	ForwardStrand	ReverseStrand	FailedQC	Duplicates	PairedEndReads	Proper-pairs	Both pairs mapped	Read1	Read2	Singletons
	DW21	B cell Indiv#1 CIITA	50255906	45810680(91.1548%)	27350101(54.4217%)	22905805(45.5783%)	0(0%)	13587137(27.0359%)	50255906(100%)	44525802(88.5982%)	45703788(90.9421%)	25127953	25127953	106892(0.212695%)
	DW22	B cell Indiv#1 RFX5	48371762	45775106(94.6319%)	25483872(52.6834%)	22887890(47.3166%)	0(0%)	13981420(28.9041%)	48371762(100%)	44899228(92.8212%)	45688296(94.4524%)	24185881	24185881	86810(0.179464%)
	DW23	B cell Indiv#2 CIITA	55440410	46660878(84.164%)	32108134(57.9147%)	23332276(42.0853%)	0(0%)	18144584(32.7281%)	55440410(100%)	45432144(81.9477%)	46549726(83.9635%)	27720205	27720205	111152(0.200489%)
	DW24	B cell Indiv#2 RFX5	49098192	43255997(88.101%)	27469702(55.9485%)	21628490(44.0515%)	0(0%)	6060938(12.3445%)	49098192(100%)	42332466(86.22%)	43166854(87.9194%)	24549096	24549096	89143(0.181561%)
	DW25	Naive monocytes Indiv#1 CIITA	54100402	52247721(96.5755%)	27976498(51.7122%)	26123904(48.2878%)	0(0%)	5509385(10.1836%)	54100402(100%)	51157822(94.5609%)	52171752(96.4351%)	27050201	27050201	75969(0.140422%)
	DW26	treated monocytes Indiv#1 CIITA	68811856	58434537(84.9193%)	39593305(57.5385%)	29218551(42.4615%)	0(0%)	6890191(10.0131%)	68811856(100%)	57024898(82.8707%)	58319886(84.7527%)	34405928	34405928	114651(0.166615%)
	DW27	Naive monocytes Indiv#1 RFX5	82771306	80126084(96.8042%)	42706124(51.5953%)	40065182(48.4047%)	0(0%)	14307750(17.2859%)	82771306(100%)	78429442(94.7544%)	80003640(96.6562%)	41385653	41385653	122444(0.147931%)
	DW28	treated monocytes Indiv#1 RFX5	70147582	66737048(95.1381%)	36778548(52.4302%)	33369034(47.5698%)	0(0%)	11028745(15.7222%)	70147582(100%)	65327038(93.128%)	66628758(94.9837%)	35073791	35073791	108290(0.154375%)
	DW29	Naive monocytes Indiv#2 CIITA	83365160	74899125(89.8446%)	45912326(55.0738%)	37452834(44.9262%)	0(0%)	12645075(15.1683%)	83365160(100%)	72933586(87.4869%)	74785802(89.7087%)	41682580	41682580	113323(0.135936%)
	DW30	treated monocytes Indiv#2 CIITA	46211886	41343706(89.4655%)	25538358(55.2636%)	20673528(44.7364%)	0(0%)	9310878(20.1482%)	46211886(100%)	38736352(83.8233%)	41229150(89.2176%)	23105943	23105943	114556(0.247893%)
	DW31	Naive monocytes Indiv#2 RFX5	69546808	54504610(78.3711%)	42279896(60.7934%)	27266912(39.2066%)	0(0%)	20230793(29.0895%)	69546808(100%)	48535454(69.7882%)	54291136(78.0642%)	34773404	34773404	213474(0.30695%)
	DW32	treated monocytes Indiv#2 RFX5	67379862	63729251(94.582%)	35513631(52.7066%)	31866231(47.2934%)	0(0%)	23451875(34.8055%)	67379862(100%)	62832576(93.2513%)	63643472(94.4547%)	33689931	33689931	85779(0.127307%)
	DW33	input DNA Bcells Indiv#1	92358630	90382657(97.8605%)	47166978(51.0694%)	45191652(48.9306%)	0(0%)	3482569(3.7707%)	92358630(100%)	88331412(95.6396%)	90270520(97.7391%)	46179315	46179315	112137(0.121415%)
	DW34	input DNA monocytes Indiv#1	124466408	121655762(97.7418%)	63640025(51.1303%)	60826383(48.8697%)	0(0%)	6321701(5.07904%)	124466408(100%)	117389182(94.3139%)	121537234(97.6466%)	62233204	62233204	118528(0.0952289%)
	DW35	input DNA Bcells Indiv#2	109047128	107411880(98.5004%)	55340215(50.7489%)	53706913(49.2511%)	0(0%)	4906486(4.49942%)	109047128(100%)	104379292(95.7194%)	107294388(98.3927%)	54523564	54523564	117492(0.107744%)
	DW36	input DNA monocytes Indiv#2	144097820	141909257(98.4812%)	73143318(50.7595%)	70954502(49.2405%)	0(0%)	6995523(4.8547%)	144097820(100%)	135787500(94.2329%)	141758348(98.3765%)	72048910	72048910	150909(0.104727%)
	B. Mapping performed using procecssd data
	Filtered out mapped reads by 1) removal of duplicates, 2) read pairs aligning to opposite strands or read pairs with predicted insert size that did not match actual size, 3) MQ <20
	BAM filename	Sample description	TotalReads	MappedReads	ForwardStrand	ReverseStrand	FailedQC	Duplicates	PairedEndReads	Proper-pairs	Both pairs mapped	Read1	Read2	Singletons	ReadsRemainedAfterFiltering
	DW21	B cell Indiv#1 CIITA	27863204	27863204(100%)	13931602(50%)	13931602(50%)	0(0%)	0(0%)	27863204(100%)	27863204(100%)	27863204(100%)	13931602	13931602	0(0%)	55.4426
	DW22	B cell Indiv#1 RFX5	27936948	27936948(100%)	13968474(50%)	13968474(50%)	0(0%)	0(0%)	27936948(100%)	27936948(100%)	27936948(100%)	13968474	13968474	0(0%)	57.7547
	DW23	B cell Indiv#2 CIITA	24617450	24617450(100%)	12308725(50%)	12308725(50%)	0(0%)	0(0%)	24617450(100%)	24617450(100%)	24617450(100%)	12308725	12308725	0(0%)	44.4034
	DW24	B cell Indiv#2 RFX5	32658544	32658544(100%)	16329272(50%)	16329272(50%)	0(0%)	0(0%)	32658544(100%)	32658544(100%)	32658544(100%)	16329272	16329272	0(0%)	66.5168
	DW25	Naive monocytes Indiv#1 CIITA	40579230	40579230(100%)	20289615(50%)	20289615(50%)	0(0%)	0(0%)	40579230(100%)	40579230(100%)	40579230(100%)	20289615	20289615	0(0%)	75.0073
	DW26	treated monocytes Indiv#1 CIITA	44910912	44910912(100%)	22455456(50%)	22455456(50%)	0(0%)	0(0%)	44910912(100%)	44910912(100%)	44910912(100%)	22455456	22455456	0(0%)	65.2662
	DW27	Naive monocytes Indiv#1 RFX5	57350948	57350948(100%)	28675474(50%)	28675474(50%)	0(0%)	0(0%)	57350948(100%)	57350948(100%)	57350948(100%)	28675474	28675474	0(0%)	69.2884
	DW28	treated monocytes Indiv#1 RFX5	48835166	48835166(100%)	24417583(50%)	24417583(50%)	0(0%)	0(0%)	48835166(100%)	48835166(100%)	48835166(100%)	24417583	24417583	0(0%)	69.6177
	DW29	Naive monocytes Indiv#2 CIITA	54119824	54119824(100%)	27059912(50%)	27059912(50%)	0(0%)	0(0%)	54119824(100%)	54119824(100%)	54119824(100%)	27059912	27059912	0(0%)	64.919
	DW30	treated monocytes Indiv#2 CIITA	26967294	26967294(100%)	13483647(50%)	13483647(50%)	0(0%)	0(0%)	26967294(100%)	26967294(100%)	26967294(100%)	13483647	13483647	0(0%)	58.3558
	DW31	Naive monocytes Indiv#2 RFX5	26499792	26499792(100%)	13249896(50%)	13249896(50%)	0(0%)	0(0%)	26499792(100%)	26499792(100%)	26499792(100%)	13249896	13249896	0(0%)	38.1035
	DW32	treated monocytes Indiv#2 RFX5	35947010	35947010(100%)	17973505(50%)	17973505(50%)	0(0%)	0(0%)	35947010(100%)	35947010(100%)	35947010(100%)	17973505	17973505	0(0%)	53.3498
	DW33	input DNA Bcells Indiv#1	76236992	76236992(100%)	38118496(50%)	38118496(50%)	0(0%)	0(0%)	76236992(100%)	76236992(100%)	76236992(100%)	38118496	38118496	0(0%)	82.5445
	DW34	input DNA monocytes Indiv#1	99307276	99307276(100%)	49653638(50%)	49653638(50%)	0(0%)	0(0%)	99307276(100%)	99307276(100%)	99307276(100%)	49653638	49653638	0(0%)	79.7864
	DW35	input DNA Bcells Indiv#2	88455414	88455414(100%)	44227707(50%)	44227707(50%)	0(0%)	0(0%)	88455414(100%)	88455414(100%)	88455414(100%)	44227707	44227707	0(0%)	81.1167
	DW36	input DNA monocytes Indiv#2	115766224	115766224(100%)	57883112(50%)	57883112(50%)	0(0%)	0(0%)	115766224(100%)	115766224(100%)	115766224(100%)	57883112	57883112	0(0%)	80.3386

## Sheet: S1.3.Correlation
	Table S1.3.	Pairwise-comparisons of binding affinities across ChIP-seq samples (DiffBind analysis)
		treated monocytes Indiv#2 RFX5	Naive monocytes Indiv#2 RFX5	treated monocytes Indiv#1 CIITA	Naive monocytes Indiv#1 RFX5	Naive monocytes Indiv#1 CIITA	Naive monocytes Indiv#2 CIITA	treated monocytes Indiv#1 RFX5	treated monocytes Indiv#2 CIITA	B cell Indiv#2 RFX5	B cell Indiv#2 CIITA	B cell Indiv#1 CIITA	B cell Indiv#1 RFX5
	treated monocytes Indiv#2 RFX5	1	0.877186	0.891532	0.291428	0.320991	0.452532	0.720162	0.544417	0.32191	0.443068	0.462875	0.559045
	Naive monocytes Indiv#2 RFX5	0.877186	1	0.784159	0.459461	0.465775	0.547915	0.706189	0.562987	0.463017	0.513699	0.584458	0.638265
	treated monocytes Indiv#1 CIITA	0.891532	0.784159	1	0.473769	0.530054	0.615372	0.828988	0.597711	0.394155	0.492992	0.532147	0.578458
	Naive monocytes Indiv#1 RFX5	0.291428	0.459461	0.473769	1	0.966117	0.793018	0.797164	0.324103	0.515186	0.423184	0.549058	0.478138
	Naive monocytes Indiv#1 CIITA	0.320991	0.465775	0.530054	0.966117	1	0.857378	0.802507	0.37258	0.514668	0.460292	0.579254	0.494008
	Naive monocytes Indiv#2 CIITA	0.452532	0.547915	0.615372	0.793018	0.857378	1	0.782496	0.660168	0.638215	0.641329	0.634386	0.586045
	treated monocytes Indiv#1 RFX5	0.720162	0.706189	0.828988	0.797164	0.802507	0.782496	1	0.594772	0.516906	0.508763	0.586999	0.600576
	treated monocytes Indiv#2 CIITA	0.544417	0.562987	0.597711	0.324103	0.37258	0.660168	0.594772	1	0.628311	0.664281	0.626957	0.622731
	B cell Indiv#2 RFX5	0.32191	0.463017	0.394155	0.515186	0.514668	0.638215	0.516906	0.628311	1	0.931036	0.892002	0.909119
	B cell Indiv#2 CIITA	0.443068	0.513699	0.492992	0.423184	0.460292	0.641329	0.508763	0.664281	0.931036	1	0.906933	0.909701
	B cell Indiv#1 CIITA	0.462875	0.584458	0.532147	0.549058	0.579254	0.634386	0.586999	0.626957	0.892002	0.906933	1	0.949941
	B cell Indiv#1 RFX5	0.559045	0.638265	0.578458	0.478138	0.494008	0.586045	0.600576	0.622731	0.909119	0.909701	0.949941	1

## Sheet: S1.4.DHS
	Table 1.4 Proportion of CIITA BIs that are within a transcriptionally accessible region (DHS)
		# CIITA BIs inside MHC
		B cells			Naïve monocytes			Stimulated monocytes
		CIITA BIs inside DHS	Total CIITA BIs	%	CIITA BIs inside DHS	Total CIITA BIs	%	CIITA BIs inside DHS	Total CIITA BIs	%
		33	33	100	17	17	100	36	40	90
		# CIITA BIs outside MHC
		B cells			Naïve monocytes			Stimulated monocytes
		CIITA BIs inside DHS	Total CIITA BIs	%	CIITA BIs inside DHS	Total CIITA BIs	%	CIITA BIs inside DHS	Total CIITA BIs	%
		278	296	93.9189	47	64	73.4375	400	551	72.5953

## Sheet: S1.5.known_CIITA_targets
Known CIITA-targets
HLA-DRB9
HLA-DRB6
HLA-DQB3
PPP1R2P1
HLA-DPA1
HLA-DPA2
HLA-DPB2
HLA-DPA3
HLA-DRA
HLA-DRB5
HLA-DRB1
HLA-DQA1
HLA-DQB1
HLA-DQA2
HLA-DQB2
HLA-DOB
TAP2
PSMB8
PSMB9
TAP1
HLA-DMB
HLA-DMA
BRD2
HLA-DOA
HLA-DPB1
CD74
HLA-L
HAUS5
MYBPC2
PSMD3
RAB4B
RFX5
TPP1
TRIM26
ZNF672

## Sheet: S1.6.Gene_sets_CIITA_BIs
	All CIITA	All CE marks	All CIITA not RFX5	All MHC all CIITA	All nonMHC all CIITA	All nonMHC no known targets all CIITA	B cells all CIITA	B cells CE marks	B cells CIITA not RFX5	B cells MHC all CIITA	B cells nonMHC all CIITA	B cells nonMHC not known targets all CIITA	Monocytes all CIITA	Monocytes CE marks	Monocytes CIITA not RFX5	Monocytes MHC all CIITA	Monocytes nonMHC all CIITA	Monocytes nonMHC not known targets all CIITA	Monocytes_IFN all CIITA	Monocytes_IFN CE marks	Monocytes_IFN CIITA not RFX5	Monocytes_IFN MHC all CIITA	Monocytes_IFN nonMHC all CIITA	Monocytes_IFN nonMHC not known targets all CIITA
Cell type	Any one or more of B cells, monocytes, IFN-treated monocytes	Any one or more of B cells, monocytes, IFN-treated monocytes	Any one or more of B cells, monocytes, IFN-treated monocytes	Any one or more of B cells, monocytes, IFN-treated monocytes	Any one or more of B cells, monocytes, IFN-treated monocytes	Any of B cells, monocytes, IFN-treated monocytes	B cells	B cells	B cells	B cells	B cells	B cells	Monocytes	Monocytes	Monocytes	Monocytes	Monocytes	Monocytes	Monocytes_IFN	Monocytes_IFN	Monocytes_IFN	Monocytes_IFN	Monocytes_IFN	Monocytes_IFN
CIITA BI overlapping RFX5 (CE marks)	Yes	Yes	No	Yes	Yes	Yes	Yes	Yes	No	Yes	Yes	Yes	Yes	Yes	No	Yes	Yes	Yes	Yes	Yes	No	Yes	Yes	Yes
CIITA BI non-overlapping RFX5	Yes	No	Yes	Yes	Yes	Yes	Yes	No	Yes	Yes	Yes	Yes	Yes	No	Yes	Yes	Yes	Yes	Yes	No	Yes	Yes	Yes	Yes
Genomic location	Genome-wide	Genome-wide	Genome-wide	MHC	Non-MHC	Non-MHC, not known CIITA targets	Genome-wide	Genome-wide	Genome-wide	MHC	Non-MHC	Non-MHC, not known CIITA targets	Genome-wide	Genome-wide	Genome-wide	MHC	Non-MHC	Non-MHC, not known CIITA targets	Genome-wide	Genome-wide	Genome-wide	MHC	Non-MHC	Non-MHC, not known CIITA targets
Number of genes	442	199	306	22	420	412	242	155	90	17	225	219	40	32	9	11	29	28	271	73	225	21	250	242
	ACTB	ACTB	ACTB	BRD2	ACTB	ACTB	ACTB	ACTB	ACTR2	BRD2	ACTB	ACTB	ACTB	ACTB	CTBS	HLA-DMA	ACTB	ACTB	ACTB	ACTB	ACTB	BRD2	ACTB	ACTB
	ACTR2	AKT2	ACTR2	DDAH2	ACTR2	ACTR2	ACTR2	AKT2	AFF1	HLA-A	ACTR2	ACTR2	BZRAP1	BZRAP1	EEF1A1	HLA-DMB	BZRAP1	BZRAP1	ACTR2	B2M	ACTR2	DDAH2	ACTR2	ACTR2
	ADAMTSL4-AS1	ARIH1	ADAMTSL4-AS1	HLA-A	ADAMTSL4-AS1	ADAMTSL4-AS1	AFF1	ARIH1	AGBL5	HLA-B	AFF1	AFF1	CD74	CD74	HIST1H1C	HLA-DOA	CD74	CTBS	ADAMTSL4-AS1	BZRAP1	ADAMTSL4-AS1	HLA-A	ADAMTSL4-AS1	ADAMTSL4-AS1
	ADCY7	ARRDC3	ADCY7	HLA-B	ADCY7	ADCY7	AGBL5	ARRDC3	AKT1S1	HLA-C	AGBL5	AGBL5	CTBS	CTSB	MALAT1	HLA-DPA1	CTBS	CTSB	ADCY7	CD74	ADCY7	HLA-B	ADCY7	ADCY7
	AFF1	ARRDC3-AS1	AFF1	HLA-C	AFF1	AFF1	AKT1S1	ARRDC3-AS1	ALCAM	HLA-DMA	AKT1S1	AKT1S1	CTSB	EIF1	RPPH1	HLA-DPB1	CTSB	EEF1A1	AHR	CXCL10	AHR	HLA-DMA	AHR	AHR
	AGBL5	B2M	AGBL5	HLA-DMA	AGBL5	AGBL5	AKT2	B2M	ATF7IP	HLA-DMB	AKT2	AKT2	EEF1A1	FOS	WDR74	HLA-DQA1	EEF1A1	EIF1	ALOX5	CXCL9	ALOX5	HLA-DMB	ALOX5	ALOX5
	AHR	BCL10	AHR	HLA-DMB	AHR	AHR	ALCAM	BCL10	BRE-AS1	HLA-DOA	ALCAM	ALCAM	EIF1	FTH1	YEATS4	HLA-DQB1	EIF1	FOS	ALOX5AP	ETV6	ALOX5AP	HLA-DOA	ALOX5AP	ALOX5AP
	AKT1S1	BCLAF1	AKT1S1	HLA-DOA	AKT1S1	AKT1S1	ARIH1	BCLAF1	BSCL2	HLA-DPA1	ARIH1	ARIH1	FOS	FTL	ZEB2-AS1	HLA-DRA	FOS	FTH1	ANKRD22	FAM26F	ANKRD22	HLA-DPA1	ANKRD22	ANKRD22
	AKT2	BRD2	ALCAM	HLA-DPA1	AKT2	AKT2	ARRDC3	BRD2	C12orf60	HLA-DPB1	ARRDC3	ARRDC3	FTH1	H3F3B	ZFP36L1	HLA-DRB1	FTH1	FTL	APOL2	FBXL18	APOL2	HLA-DPB1	APOL2	APOL2
	ALCAM	BTG1	ALOX5	HLA-DPB1	ALCAM	ALCAM	ARRDC3-AS1	BTG1	CCDC124	HLA-DQA1	ARRDC3-AS1	ARRDC3-AS1	FTL	HEXIM1		HLA-DRB5	FTL	H3F3B	ARF6	FTH1	ARF6	HLA-DQA1	ARF6	ARF6
	ALOX5	BZRAP1	ALOX5AP	HLA-DQA1	ALOX5	ALOX5	ATF7IP	C1orf63	CCDC151	HLA-DQB1	ATF7IP	ATF7IP	H3F3B	HIST1H1E		HLA-E	H3F3B	HEXIM1	ARPC1B	FTL	ARPC1B	HLA-DQB1	ARPC1B	ARPC1B
	ALOX5AP	C1orf63	ANKRD22	HLA-DQB1	ALOX5AP	ALOX5AP	B2M	C7orf50	CCDC174	HLA-DRA	B2M	B2M	HEXIM1	HLA-DMA			HEXIM1	HIST1H1C	ASGR2	GBP1	ASGR2	HLA-DRA	ASGR2	ASGR2
	ANKRD22	C7orf50	APOL2	HLA-DRA	ANKRD22	ANKRD22	BCL10	CACYBP	CDK19	HLA-DRB1	BCL10	BCL10	HIST1H1C	HLA-DMB			HIST1H1C	HIST1H1E	ATP6V1C1	GBP2	ATP6V1C1	HLA-DRB1	ATP6V1C1	ATP6V1C1
	APOL2	CACYBP	ARF6	HLA-DRB1	APOL2	APOL2	BCLAF1	CCNL1	CEBPZ-AS1	HLA-DRB5	BCLAF1	BCLAF1	HIST1H1E	HLA-DOA			HIST1H1E	LYZ	B2M	GBP5	B2M	HLA-DRB5	B2M	B2M
	ARF6	CCNL1	ARPC1B	HLA-DRB5	ARF6	ARF6	BRD2	CD69	CHMP1B	HLA-E	BRE-AS1	BRE-AS1	HLA-DMA	HLA-DPA1			LYZ	MALAT1	BCL6	GLUL	BCL6	HLA-E	BCL6	BCL6
	ARIH1	CD69	ASGR2	HLA-E	ARIH1	ARIH1	BRE-AS1	CD74	CIRBP-AS1	PPP1R10	BSCL2	BSCL2	HLA-DMB	HLA-DPB1			MALAT1	MIR21	BRD2	HAUS5	BRD2	HLA-F	BSCL2	BSCL2
	ARPC1B	CD74	ATF7IP	HLA-F	ARPC1B	ARPC1B	BSCL2	CD83	COQ10B	TRIM26	BTG1	BTG1	HLA-DOA	HLA-DQA1			MIR21	MIR3175	BSCL2	HIST1H1E	BSCL2	HLA-L	BZRAP1	BZRAP1
	ARRDC3	CD83	ATP6V1C1	HLA-L	ARRDC3	ARRDC3	BTG1	CLK1	CXXC1		C12orf60	C12orf60	HLA-DPA1	HLA-DQB1			MIR3175	MIR4530	BZRAP1	HIST1H2BC	BZRAP1	MOG	C15orf52	C15orf52
	ARRDC3-AS1	CLK1	B2M	MOG	ARRDC3-AS1	ARRDC3-AS1	C12orf60	DDX3X	CYB5D2		C1orf63	C1orf63	HLA-DPB1	HLA-DRA			MIR4530	MPDU1	C15orf52	HIST2H2BE	C15orf52	PPP1R10	C17orf49	C17orf49
	ASGR2	CTSB	BCL6	PPP1R10	ASGR2	ASGR2	C1orf63	DDX3Y	DAPP1		C7orf50	C7orf50	HLA-DQA1	HLA-DRB1			MPDU1	NEAT1	C17orf49	HLA-A	C17orf49	TNF	C1orf63	C1orf63
	ATF7IP	CXCL10	BRD2	TNF	ATF7IP	ATF7IP	C7orf50	DDX5	DIABLO		CACYBP	CACYBP	HLA-DQB1	HLA-DRB5			NEAT1	RPPH1	C1orf63	HLA-B	C1orf63	TRIM26	C6orf62	C6orf62
	ATP6V1C1	CXCL9	BRE-AS1	TRIM26	ATP6V1C1	ATP6V1C1	CACYBP	DENND4A	DNAJC27		CCDC124	CCDC124	HLA-DRA	HLA-E			RPPH1	SCO2	C6orf62	HLA-DMA	C6orf62		C9orf156	C9orf156
	B2M	DDX3X	BSCL2		B2M	B2M	CCDC124	DKFZP434I0714	DNAJC27-AS1		CCDC151	CCDC151	HLA-DRB1	LYZ			SCO2	SGK1	C9orf156	HLA-DMB	C9orf156		C9orf72	C9orf72
	BCL10	DDX3Y	BZRAP1		BCL10	BCL10	CCDC151	DUSP1	DPAGT1		CCDC174	CCDC174	HLA-DRB5	MIR21			SGK1	TYMP	C9orf72	HLA-DOA	C9orf72		CAP1	CAP1
	BCL6	DDX5	C12orf60		BCL6	BCL6	CCDC174	EEF1A1	DUSP1		CCNL1	CCNL1	HLA-E	MIR3175			TYMP	WDR74	CAP1	HLA-DPA1	CAP1		CCDC174	CCDC174
	BCLAF1	DENND4A	C15orf52		BCLAF1	BCLAF1	CCNL1	EIF1	EEF2		CD69	CD69	LYZ	MIR4530			WDR74	YEATS4	CCDC174	HLA-DPB1	CCDC174		CCDC57	CCDC57
	BRD2	DKFZP434I0714	C17orf49		BRE-AS1	BRE-AS1	CD69	EIF4A2	EIF1B		CD74	CD83	MALAT1	MPDU1			YEATS4	ZEB2-AS1	CCDC57	HLA-DQA1	CCDC57		CCL2	CCL2
	BRE-AS1	DUSP1	C1orf63		BSCL2	BSCL2	CD74	EIF4G2	ERP29		CD83	CDK19	MIR21	NEAT1			ZEB2-AS1	ZFP36L1	CCL2	HLA-DQB1	CCL2		CCL8	CCL8
	BSCL2	EEF1A1	C6orf62		BTG1	BTG1	CD83	EIF5	FAM46C		CDK19	CEBPZ-AS1	MIR3175	SCO2			ZFP36L1		CCL8	HLA-DRA	CCL8		CCNL1	CCNL1
	BTG1	EIF1	C9orf156		BZRAP1	BZRAP1	CDK19	FOS	FER		CEBPZ-AS1	CHMP1B	MIR4530	SGK1					CCNL1	HLA-DRB1	CCNL1		CCR1	CCR1
	BZRAP1	EIF4A2	C9orf72		C12orf60	C12orf60	CEBPZ-AS1	FOSB	FIZ1		CHMP1B	CIRBP-AS1	MPDU1	TYMP					CCR1	HLA-DRB5	CCR1		CD274	CD274
	C12orf60	EIF4G2	CAP1		C15orf52	C15orf52	CHMP1B	FUS	FUZ		CIRBP-AS1	CLK1	NEAT1	ZFP36L1					CD274	HLA-E	CD274		CD68	CD68
	C15orf52	EIF5	CCDC124		C17orf49	C17orf49	CIRBP-AS1	GART	GLTSCR2		CLK1	COQ10B	RPPH1						CD68	HLA-F	CD68		CD7	CD7
	C17orf49	ETV6	CCDC151		C1orf63	C1orf63	CLK1	GLS	GOLGB1		COQ10B	CXXC1	SCO2						CD7	HLA-L	CD7		CD74	CD81
	C1orf63	FAM26F	CCDC174		C6orf62	C6orf62	COQ10B	GSK3B	HECA		CXXC1	CYB5D2	SGK1						CD74	IDO1	CD81		CD81	CD86
	C6orf62	FBXL18	CCDC57		C7orf50	C7orf50	CXXC1	GTF2A1	HIST1H1C		CYB5D2	DAPP1	TYMP						CD81	IL16	CD86		CD86	CDC5L
	C7orf50	FOS	CCL2		C9orf156	C9orf156	CYB5D2	H1FX-AS1	HIST1H4D		DAPP1	DDX3X	WDR74						CD86	IRF1	CDC5L		CDC5L	CDKN1A
	C9orf156	FOSB	CCL8		C9orf72	C9orf72	DAPP1	H3F3B	HIST1H4E		DDX3X	DDX3Y	YEATS4						CDC5L	JUNB	CDKN1A		CDKN1A	CEBPB
	C9orf72	FTH1	CCNL1		CACYBP	CACYBP	DDX3X	HEXIM1	HNRNPC		DDX3Y	DDX5	ZEB2-AS1						CDKN1A	KLF6	CEBPB		CEBPB	CIRBP
	CACYBP	FTL	CCR1		CAP1	CAP1	DDX3Y	HIPK1	HNRNPK		DDX5	DENND4A	ZFP36L1						CEBPB	LOC100996455	CIRBP		CIRBP	CLEC10A
	CAP1	FUS	CD274		CCDC124	CCDC124	DDX5	HIST1H1E	IBA57		DENND4A	DIABLO							CIRBP	LOC285819	CLEC10A		CLEC10A	CMKLR1
	CCDC124	GART	CD68		CCDC151	CCDC151	DENND4A	HIST1H2AD	JMJD1C		DIABLO	DKFZP434I0714							CLEC10A	LYZ	CMKLR1		CMKLR1	CTBS
	CCDC151	GBP1	CD7		CCDC174	CCDC174	DIABLO	HIST1H2BC	KAT7		DKFZP434I0714	DNAJC27							CMKLR1	MAFB	CTBS		CTBS	CTSB
	CCDC174	GBP2	CD81		CCDC57	CCDC57	DKFZP434I0714	HIST1H2BG	KDM7A		DNAJC27	DNAJC27-AS1							CTBS	MALAT1	CTSB		CTSB	CTSZ
	CCDC57	GBP5	CD86		CCL2	CCL2	DNAJC27	HIST1H2BN	KLHL24		DNAJC27-AS1	DPAGT1							CTSB	MIR21	CTSZ		CTSZ	CXCL10
	CCL2	GLS	CDC5L		CCL8	CCL8	DNAJC27-AS1	HIST2H2AB	LEMD2		DPAGT1	DUSP1							CTSZ	MIR4530	CYB5D2		CXCL10	CXCL9
	CCL8	GLUL	CDK19		CCNL1	CCNL1	DPAGT1	HIST2H2BE	LINC00938		DUSP1	EEF1A1							CXCL10	MOG	DDAH2		CXCL9	CYB5D2
	CCNL1	GSK3B	CDKN1A		CCR1	CCR1	DUSP1	HIST4H4	LINC-PINT		EEF1A1	EEF2							CXCL9	MYBPC2	DENND4A		CYB5D2	DENND4A
	CCR1	GTF2A1	CEBPB		CD274	CD274	EEF1A1	HLA-A	LOC100133612		EEF2	EIF1							CYB5D2	NCF4	DENND4B		DENND4A	DENND4B
	CD274	H1FX-AS1	CEBPZ-AS1		CD68	CD68	EEF2	HLA-B	MRPL42		EIF1	EIF1B							DDAH2	NEAT1	DMXL2		DENND4B	DMXL2
	CD68	H3F3B	CHMP1B		CD69	CD69	EIF1	HLA-C	MSL2		EIF1B	EIF4A2							DENND4A	NFKBIA	DPAGT1		DMXL2	DPAGT1
	CD69	HAUS5	CIRBP		CD7	CD7	EIF1B	HLA-DMA	OAZ1		EIF4A2	EIF4G2							DENND4B	OLFML2A	DUSP28		DPAGT1	DUSP28
	CD7	HEXIM1	CIRBP-AS1		CD74	CD81	EIF4A2	HLA-DMB	OMA1		EIF4G2	EIF5							DMXL2	PLEK	DUSP6		DUSP28	DUSP6
	CD74	HIPK1	CLEC10A		CD81	CD83	EIF4G2	HLA-DOA	OPA3		EIF5	ERP29							DPAGT1	PSMB8	EEF1A1		DUSP6	EEF1A1
	CD81	HIST1H1E	CMKLR1		CD83	CD86	EIF5	HLA-DPA1	P2RX1		ERP29	FAM46C							DUSP28	RAB4B	EIF1		EEF1A1	EIF1
	CD83	HIST1H2AD	COQ10B		CD86	CDC5L	ERP29	HLA-DPB1	PABPC1		FAM46C	FER							DUSP6	RALGDS	EIF4A1		EIF1	EIF4A1
	CD86	HIST1H2BC	CTBS		CDC5L	CDK19	FAM46C	HLA-DQA1	PNISR		FER	FIZ1							EEF1A1	RFX5	ENTPD1		EIF4A1	ENTPD1
	CDC5L	HIST1H2BG	CTSB		CDK19	CDKN1A	FER	HLA-DQB1	PNRC1		FIZ1	FOS							EIF1	RPS9	ERLIN2		ENTPD1	ERLIN2
	CDK19	HIST1H2BN	CTSZ		CDKN1A	CEBPB	FIZ1	HLA-DRA	PREPL		FOS	FOSB							EIF4A1	SAT1	ETF1		ERLIN2	ETF1
	CDKN1A	HIST2H2AB	CXXC1		CEBPB	CEBPZ-AS1	FOS	HLA-DRB1	PRR14		FOSB	FUS							ENTPD1	SGK1	ETV6		ETF1	ETV6
	CEBPB	HIST2H2BE	CYB5D2		CEBPZ-AS1	CHMP1B	FOSB	HLA-DRB5	PTBP1		FUS	FUZ							ERLIN2	SOCS1	FAM26F		ETV6	FAM26F
	CEBPZ-AS1	HIST4H4	DAPP1		CHMP1B	CIRBP	FUS	HLA-E	RAB30		FUZ	GART							ETF1	STAT1	FGL2		FAM26F	FBXL18
	CHMP1B	HLA-A	DDAH2		CIRBP	CIRBP-AS1	FUZ	HNRNPA1	RBM39		GART	GLS							ETV6	TM4SF20	FIZ1		FBXL18	FGL2
	CIRBP	HLA-B	DENND4A		CIRBP-AS1	CLEC10A	GART	HNRNPA2B1	RBM7		GLS	GLTSCR2							FAM26F	TNFSF10	FOS		FGL2	FIZ1
	CIRBP-AS1	HLA-C	DENND4B		CLEC10A	CLK1	GLS	HNRNPH1	REXO1		GLTSCR2	GOLGB1							FBXL18	TPP1	FOXN2		FIZ1	FOS
	CLEC10A	HLA-DMA	DIABLO		CLK1	CMKLR1	GLTSCR2	HSP90AA1	ROCK1		GOLGB1	GSK3B							FGL2	TRIM26	FTH1		FOS	FOXN2
	CLK1	HLA-DMB	DMXL2		CMKLR1	COQ10B	GOLGB1	IER2	RPL22L1		GSK3B	GTF2A1							FIZ1	TRIM69	FTL		FOXN2	FTH1
	CMKLR1	HLA-DOA	DNAJC27		COQ10B	CTBS	GSK3B	IFRD1	RPS11		GTF2A1	H1FX-AS1							FOS	USF1	G3BP2		FTH1	FTL
	COQ10B	HLA-DPA1	DNAJC27-AS1		CTBS	CTSB	GTF2A1	ILF2	SAP18		H1FX-AS1	H3F3B							FOXN2	WDR74	GBP1		FTL	G3BP2
	CTBS	HLA-DPB1	DPAGT1		CTSB	CTSZ	H1FX-AS1	ILF3-AS1	SECISBP2		H3F3B	HECA							FTH1	YEATS4	GBP5		G3BP2	GBP1
	CTSB	HLA-DQA1	DUSP1		CTSZ	CXCL10	H3F3B	JUN	39326		HECA	HEXIM1							FTL	ZEB2-AS1	GLTSCR2		GBP1	GBP2
	CTSZ	HLA-DQB1	DUSP28		CXCL10	CXCL9	HECA	JUNB	SHF		HEXIM1	HIPK1							G3BP2	ZFP36	GLUL		GBP2	GBP5
	CXCL10	HLA-DRA	DUSP6		CXCL9	CXXC1	HEXIM1	JUND	SLX4IP		HIPK1	HIST1H1C							GBP1	ZNF672	H3F3B		GBP5	GLTSCR2
	CXCL9	HLA-DRB1	EEF1A1		CXXC1	CYB5D2	HIPK1	KDM4C	SMEK2		HIST1H1C	HIST1H1E							GBP2		HEXIM1		GLTSCR2	GLUL
	CXXC1	HLA-DRB5	EEF2		CYB5D2	DAPP1	HIST1H1C	KLF2	SPOP		HIST1H1E	HIST1H2AD							GBP5		HIST1H1C		GLUL	H3F3B
	CYB5D2	HLA-E	EIF1		DAPP1	DDX3X	HIST1H1E	KLF6	SUPT5H		HIST1H2AD	HIST1H2BC							GLTSCR2		HIST1H2BD		H3F3B	HEXIM1
	DAPP1	HLA-F	EIF1B		DDX3X	DDX3Y	HIST1H2AD	KLF7	TAF10		HIST1H2BC	HIST1H2BG							GLUL		HIST1H2BI		HAUS5	HIST1H1C
	DDAH2	HLA-L	EIF4A1		DDX3Y	DDX5	HIST1H2BC	KMT2E-AS1	TANK		HIST1H2BG	HIST1H2BN							H3F3B		HIST1H4H		HEXIM1	HIST1H1E
	DDX3X	HNRNPA1	ENTPD1		DDX5	DENND4A	HIST1H2BG	LINC-PINT	TBCCD1		HIST1H2BN	HIST1H4D							HAUS5		HLA-DQA1		HIST1H1C	HIST1H2BC
	DDX3Y	HNRNPA2B1	ERLIN2		DENND4A	DENND4B	HIST1H2BN	LOC100289230	TMEM107		HIST1H4D	HIST1H4E							HEXIM1		HLA-DQB1		HIST1H1E	HIST1H2BD
	DDX5	HNRNPH1	ERP29		DENND4B	DIABLO	HIST1H4D	LRIF1	TMEM126A		HIST1H4E	HIST2H2AB							HIST1H1C		HNRNPH3		HIST1H2BC	HIST1H2BI
	DENND4A	HSP90AA1	ETF1		DIABLO	DKFZP434I0714	HIST1H4E	LY9	TOMM40L		HIST2H2AB	HIST2H2BE							HIST1H1E		HTATSF1P2		HIST1H2BD	HIST1H4H
	DENND4B	IDO1	ETV6		DKFZP434I0714	DMXL2	HIST2H2AB	LYZ	TPGS1		HIST2H2BE	HIST4H4							HIST1H2BC		IFI16		HIST1H2BI	HIST2H2BE
	DIABLO	IER2	FAM26F		DMXL2	DNAJC27	HIST2H2BE	MALAT1	WDR54		HIST4H4	HNRNPA1							HIST1H2BD		IFI30		HIST1H4H	HNRNPH3
	DKFZP434I0714	IFRD1	FAM46C		DNAJC27	DNAJC27-AS1	HIST4H4	MAPRE2	XPO6		HNRNPA1	HNRNPA2B1							HIST1H2BI		IFNGR1		HIST2H2BE	HTATSF1P2
	DMXL2	IL16	FER		DNAJC27-AS1	DPAGT1	HLA-A	MARCKS	ZC3H4		HNRNPA2B1	HNRNPC							HIST1H4H		IL15		HNRNPH3	IDO1
	DNAJC27	ILF2	FGL2		DPAGT1	DUSP1	HLA-B	MED25	ZC3H6		HNRNPC	HNRNPH1							HIST2H2BE		IRF1		HTATSF1P2	IFI16
	DNAJC27-AS1	ILF3-AS1	FIZ1		DUSP1	DUSP28	HLA-C	MEPCE	ZFP36L1		HNRNPH1	HNRNPK							HLA-A		IRF2		IDO1	IFI30
	DPAGT1	IRF1	FOS		DUSP28	DUSP6	HLA-DMA	MIR3175	ZNF184		HNRNPK	HSP90AA1							HLA-B		IRF2BP2		IFI16	IFNGR1
	DUSP1	JUN	FOXN2		DUSP6	EEF1A1	HLA-DMB	MIR3190	ZNF350		HSP90AA1	IBA57							HLA-DMA		IRF7		IFI30	IL15
	DUSP28	JUNB	FTH1		EEF1A1	EEF2	HLA-DOA	MIR4530			IBA57	IER2							HLA-DMB		JUN		IFNGR1	IL16
	DUSP6	JUND	FTL		EEF2	EIF1	HLA-DPA1	MORF4L1			IER2	IFRD1							HLA-DOA		JUNB		IL15	IRF1
	EEF1A1	KDM4C	FUZ		EIF1	EIF1B	HLA-DPB1	MTMR6			IFRD1	ILF2							HLA-DPA1		KDM4A		IL16	IRF2
	EEF2	KLF2	G3BP2		EIF1B	EIF4A1	HLA-DQA1	MYBPC2			ILF2	ILF3-AS1							HLA-DPB1		KIAA0907		IRF1	IRF2BP2
	EIF1	KLF6	GBP1		EIF4A1	EIF4A2	HLA-DQB1	NABP1			ILF3-AS1	JMJD1C							HLA-DQA1		KLF6		IRF2	IRF7
	EIF1B	KLF7	GBP5		EIF4A2	EIF4G2	HLA-DRA	NCOA7			JMJD1C	JUN							HLA-DQB1		KLF7		IRF2BP2	JUN
	EIF4A1	KMT2E-AS1	GLTSCR2		EIF4G2	EIF5	HLA-DRB1	NFKB2			JUN	JUNB							HLA-DRA		KLHDC7B		IRF7	JUNB
	EIF4A2	LINC-PINT	GLUL		EIF5	ENTPD1	HLA-DRB5	NFYC			JUNB	JUND							HLA-DRB1		KRTCAP2		JUN	KDM4A
	EIF4G2	LOC100289230	GOLGB1		ENTPD1	ERLIN2	HLA-E	OLFML2A			JUND	KAT7							HLA-DRB5		LAP3		JUNB	KIAA0907
	EIF5	LOC100996455	H3F3B		ERLIN2	ERP29	HNRNPA1	OTUD1			KAT7	KDM4C							HLA-E		LCP2		KDM4A	KLF6
	ENTPD1	LOC285819	HECA		ERP29	ETF1	HNRNPA2B1	P4HA1			KDM4C	KDM7A							HLA-F		LINC00339		KIAA0907	KLF7
	ERLIN2	LRIF1	HEXIM1		ETF1	ETV6	HNRNPC	PBLD			KDM7A	KLF2							HLA-L		LOC100130992		KLF6	KLHDC7B
	ERP29	LY9	HIST1H1C		ETV6	FAM26F	HNRNPH1	PMAIP1			KLF2	KLF6							HNRNPH3		LOC100132356		KLF7	KRTCAP2
	ETF1	LYZ	HIST1H2BD		FAM26F	FAM46C	HNRNPK	PNRC1			KLF6	KLF7							HTATSF1P2		LOC100506115		KLHDC7B	LAP3
	ETV6	MAFB	HIST1H2BI		FAM46C	FBXL18	HSP90AA1	PPIA			KLF7	KLHL24							IDO1		LOC644656		KRTCAP2	LCP2
	FAM26F	MALAT1	HIST1H4D		FBXL18	FER	IBA57	PPP1R10			KLHL24	KMT2E-AS1							IFI16		LOC731223		LAP3	LINC00339
	FAM46C	MAPRE2	HIST1H4E		FER	FGL2	IER2	PPP1R15A			KMT2E-AS1	LEMD2							IFI30		LRCH3		LCP2	LOC100130992
	FBXL18	MARCKS	HIST1H4H		FGL2	FIZ1	IFRD1	PRRC2C			LEMD2	LINC00938							IFNGR1		LY9		LINC00339	LOC100132356
	FER	MED25	HLA-DQA1		FIZ1	FOS	ILF2	PSMB8			LINC00938	LINC-PINT							IL15		LYZ		LOC100130992	LOC100506115
	FGL2	MEPCE	HLA-DQB1		FOS	FOSB	ILF3-AS1	PTMA			LINC-PINT	LOC100133612							IL16		MACC1		LOC100132356	LOC100996455
	FIZ1	MIR21	HNRNPC		FOSB	FOXN2	JMJD1C	PURB			LOC100133612	LOC100289230							IRF1		MAFB		LOC100506115	LOC285819
	FOS	MIR3175	HNRNPH3		FOXN2	FTH1	JUN	RAB4B			LOC100289230	LRIF1							IRF2		MALAT1		LOC100996455	LOC644656
	FOSB	MIR3190	HNRNPK		FTH1	FTL	JUNB	RFX3			LRIF1	LY9							IRF2BP2		MANF		LOC285819	LOC731223
	FOXN2	MIR4530	HTATSF1P2		FTL	FUS	JUND	RFX5			LY9	LYZ							IRF7		MED28		LOC644656	LRCH3
	FTH1	MOG	IBA57		FUS	FUZ	KAT7	RHOB			LYZ	MALAT1							JUN		MEMO1		LOC731223	LY9
	FTL	MORF4L1	IFI16		FUZ	G3BP2	KDM4C	RNU12			MALAT1	MAPRE2							JUNB		MEPCE		LRCH3	LYZ
	FUS	MPDU1	IFI30		G3BP2	GART	KDM7A	RPAIN			MAPRE2	MARCKS							KDM4A		MGAT1		LY9	MACC1
	FUZ	MTMR6	IFNGR1		GART	GBP1	KLF2	RPL12			MARCKS	MED25							KIAA0907		MIR142		LYZ	MAFB
	G3BP2	MYBPC2	IL15		GBP1	GBP2	KLF6	RPL13A			MED25	MEPCE							KLF6		MIR3165		MACC1	MALAT1
	GART	NABP1	IRF1		GBP2	GBP5	KLF7	RPL21			MEPCE	MIR3175							KLF7		MIR3660		MAFB	MANF
	GBP1	NCF4	IRF2		GBP5	GLS	KLHL24	RPL3			MIR3175	MIR3190							KLHDC7B		MIR4530		MALAT1	MED28
	GBP2	NCOA7	IRF2BP2		GLS	GLTSCR2	KMT2E-AS1	RPLP1			MIR3190	MIR4530							KRTCAP2		MIR548AR		MANF	MEMO1
	GBP5	NEAT1	IRF7		GLTSCR2	GLUL	LEMD2	RPS27			MIR4530	MORF4L1							LAP3		MIR612		MED28	MEPCE
	GLS	NFKB2	JMJD1C		GLUL	GOLGB1	LINC00938	RPS29			MORF4L1	MRPL42							LCP2		MIR632		MEMO1	MGAT1
	GLTSCR2	NFKBIA	JUN		GOLGB1	GSK3B	LINC-PINT	SBDS			MRPL42	MSL2							LINC00339		MPDU1		MEPCE	MIR142
	GLUL	NFYC	JUNB		GSK3B	GTF2A1	LOC100133612	SCYL3			MSL2	MTMR6							LOC100130992		MS4A14		MGAT1	MIR21
	GOLGB1	OLFML2A	KAT7		GTF2A1	H1FX-AS1	LOC100289230	SDE2			MTMR6	NABP1							LOC100132356		MS4A7		MIR142	MIR3165
	GSK3B	OTUD1	KDM4A		H1FX-AS1	H3F3B	LRIF1	SETD5-AS1			MYBPC2	NCOA7							LOC100506115		NABP1		MIR21	MIR3660
	GTF2A1	P4HA1	KDM7A		H3F3B	HECA	LY9	SLC39A10			NABP1	NFKB2							LOC100996455		NAGK		MIR3165	MIR4530
	H1FX-AS1	PBLD	KIAA0907		HAUS5	HEXIM1	LYZ	SNHG8			NCOA7	NFYC							LOC285819		NCKAP1L		MIR3660	MIR548AR
	H3F3B	PLEK	KLF6		HECA	HIPK1	MALAT1	SNORD25			NFKB2	OAZ1							LOC644656		NDUFA6		MIR4530	MIR612
	HAUS5	PMAIP1	KLF7		HEXIM1	HIST1H1C	MAPRE2	SRSF3			NFYC	OLFML2A							LOC731223		NDUFAF3		MIR548AR	MIR632
	HECA	PNRC1	KLHDC7B		HIPK1	HIST1H1E	MARCKS	SRSF5			OAZ1	OMA1							LRCH3		NEAT1		MIR612	MPDU1
	HEXIM1	PPIA	KLHL24		HIST1H1C	HIST1H2AD	MED25	SRSF7			OLFML2A	OPA3							LY9		NEK9		MIR632	MS4A14
	HIPK1	PPP1R10	KRTCAP2		HIST1H1E	HIST1H2BC	MEPCE	STAT3			OMA1	OTUD1							LYZ		NFKBIA		MPDU1	MS4A7
	HIST1H1C	PPP1R15A	LAP3		HIST1H2AD	HIST1H2BD	MIR3175	SUCO			OPA3	P2RX1							MACC1		NSRP1		MS4A14	NABP1
	HIST1H1E	PRRC2C	LCP2		HIST1H2BC	HIST1H2BG	MIR3190	TAGLN2			OTUD1	P4HA1							MAFB		NUDT15		MS4A7	NAGK
	HIST1H2AD	PSMB8	LEMD2		HIST1H2BD	HIST1H2BI	MIR4530	TM4SF20			P2RX1	PABPC1							MALAT1		ODF3B		MYBPC2	NCF4
	HIST1H2BC	PTMA	LINC-PINT		HIST1H2BG	HIST1H2BN	MORF4L1	TMEM66			P4HA1	PBLD							MANF		PCGF1		NABP1	NCKAP1L
	HIST1H2BD	PURB	LINC00339		HIST1H2BI	HIST1H4D	MRPL42	TNRC6B			PABPC1	PMAIP1							MED28		PCYT1A		NAGK	NDUFA6
	HIST1H2BG	RAB4B	LINC00938		HIST1H2BN	HIST1H4E	MSL2	TRA2B			PBLD	PNISR							MEMO1		PLEK		NCF4	NDUFAF3
	HIST1H2BI	RALGDS	LOC100130992		HIST1H4D	HIST1H4H	MTMR6	TRIM26			PMAIP1	PNRC1							MEPCE		PLEKHO1		NCKAP1L	NEAT1
	HIST1H2BN	RFX3	LOC100132356		HIST1H4E	HIST2H2AB	MYBPC2	TSC22D3			PNISR	PPIA							MGAT1		PPP1R10		NDUFA6	NEK9
	HIST1H4D	RFX5	LOC100133612		HIST1H4H	HIST2H2BE	NABP1	UBC			PNRC1	PPP1R15A							MIR142		PRMT2		NDUFAF3	NFKBIA
	HIST1H4E	RHOB	LOC100506115		HIST2H2AB	HIST4H4	NCOA7	UBE2D3			PPIA	PREPL							MIR21		PTK6		NEAT1	NSRP1
	HIST1H4H	RNU12	LOC644656		HIST2H2BE	HNRNPA1	NFKB2	USF1			PPP1R15A	PRR14							MIR3165		RAB10		NEK9	NUDT15
	HIST2H2AB	RPAIN	LOC731223		HIST4H4	HNRNPA2B1	NFYC	USPL1			PREPL	PRRC2C							MIR3660		RAPGEF2		NFKBIA	ODF3B
	HIST2H2BE	RPL12	LRCH3		HNRNPA1	HNRNPC	OAZ1	YPEL5			PRR14	PTBP1							MIR4530		RARRES3		NSRP1	OLFML2A
	HIST4H4	RPL13A	LY9		HNRNPA2B1	HNRNPH1	OLFML2A	YWHAZ			PRRC2C	PTMA							MIR548AR		RGS5		NUDT15	PCGF1
	HLA-A	RPL21	LYZ		HNRNPC	HNRNPH3	OMA1	ZBTB10			PSMB8	PURB							MIR612		RHBDF2		ODF3B	PCYT1A
	HLA-B	RPL3	MACC1		HNRNPH1	HNRNPK	OPA3	ZBTB4			PTBP1	RAB30							MIR632		RHOQ		OLFML2A	PLEK
	HLA-C	RPLP1	MAFB		HNRNPH3	HSP90AA1	OTUD1	ZFAND5			PTMA	RBM39							MOG		RNF135		PCGF1	PLEKHO1
	HLA-DMA	RPS27	MALAT1		HNRNPK	HTATSF1P2	P2RX1	ZFAS1			PURB	RBM7							MPDU1		RNF149		PCYT1A	PRMT2
	HLA-DMB	RPS29	MANF		HSP90AA1	IBA57	P4HA1	ZFP36			RAB30	REXO1							MS4A14		RNF181		PLEK	PTK6
	HLA-DOA	RPS9	MED28		HTATSF1P2	IDO1	PABPC1	ZNF672			RAB4B	RFX3							MS4A7		RNU11		PLEKHO1	RAB10
	HLA-DPA1	SAT1	MEMO1		IBA57	IER2	PBLD				RBM39	RHOB							MYBPC2		RNU12		PRMT2	RALGDS
	HLA-DPB1	SBDS	MEPCE		IDO1	IFI16	PMAIP1				RBM7	RNU12							NABP1		RNU4ATAC		PSMB8	RAPGEF2
	HLA-DQA1	SCO2	MGAT1		IER2	IFI30	PNISR				REXO1	ROCK1							NAGK		ROCK1		PTK6	RARRES3
	HLA-DQB1	SCYL3	MIR142		IFI16	IFNGR1	PNRC1				RFX3	RPAIN							NCF4		RPL12		RAB10	RGS5
	HLA-DRA	SDE2	MIR3165		IFI30	IFRD1	PPIA				RFX5	RPL12							NCKAP1L		RPL28		RAB4B	RHBDF2
	HLA-DRB1	SETD5-AS1	MIR3660		IFNGR1	IL15	PPP1R10				RHOB	RPL13A							NDUFA6		RPS27		RALGDS	RHOQ
	HLA-DRB5	SGK1	MIR4530		IFRD1	IL16	PPP1R15A				RNU12	RPL21							NDUFAF3		RXRB		RAPGEF2	RNF135
	HLA-E	SLC39A10	MIR548AR		IL15	ILF2	PREPL				ROCK1	RPL22L1							NEAT1		SAT1		RARRES3	RNF149
	HLA-F	SNHG8	MIR612		IL16	ILF3-AS1	PRR14				RPAIN	RPL3							NEK9		SCAF1		RFX5	RNF181
	HLA-L	SNORD25	MIR632		ILF2	IRF1	PRRC2C				RPL12	RPLP1							NFKBIA		SCAF11		RGS5	RNU11
	HNRNPA1	SOCS1	MPDU1		ILF3-AS1	IRF2	PSMB8				RPL13A	RPS11							NSRP1		SCO2		RHBDF2	RNU12
	HNRNPA2B1	SRSF3	MRPL42		IRF1	IRF2BP2	PTBP1				RPL21	RPS27							NUDT15		SEC23IP		RHOQ	RNU4ATAC
	HNRNPC	SRSF5	MS4A14		IRF2	IRF7	PTMA				RPL22L1	RPS29							ODF3B		SETDB2		RNF135	ROCK1
	HNRNPH1	SRSF7	MS4A7		IRF2BP2	JMJD1C	PURB				RPL3	SAP18							OLFML2A		SGK1		RNF149	RPL12
	HNRNPH3	STAT1	MSL2		IRF7	JUN	RAB30				RPLP1	SBDS							PCGF1		SIGLEC7		RNF181	RPL28
	HNRNPK	STAT3	NABP1		JMJD1C	JUNB	RAB4B				RPS11	SCYL3							PCYT1A		SIRPB1		RNU11	RPS27
	HSP90AA1	SUCO	NAGK		JUN	JUND	RBM39				RPS27	SDE2							PLEK		SLAMF7		RNU12	RPS9
	HTATSF1P2	TAGLN2	NCKAP1L		JUNB	KAT7	RBM7				RPS29	SECISBP2							PLEKHO1		SLC25A19		RNU4ATAC	RXRB
	IBA57	TM4SF20	NDUFA6		JUND	KDM4A	REXO1				SAP18	39326							PPP1R10		SLC25A47		ROCK1	SAT1
	IDO1	TMEM66	NDUFAF3		KAT7	KDM4C	RFX3				SBDS	SETD5-AS1							PRMT2		SLC2A6		RPL12	SCAF1
	IER2	TNFSF10	NEAT1		KDM4A	KDM7A	RFX5				SCYL3	SHF							PSMB8		SLC39A13		RPL28	SCAF11
	IFI16	TNRC6B	NEK9		KDM4C	KIAA0907	RHOB				SDE2	SLC39A10							PTK6		SLC43A2		RPS27	SCO2
	IFI30	TPP1	NFKBIA		KDM7A	KLF2	RNU12				SECISBP2	SLX4IP							RAB10		SNHG12		RPS9	SEC23IP
	IFNGR1	TRA2B	NSRP1		KIAA0907	KLF6	ROCK1				39326	SMEK2							RAB4B		SNORD104		RXRB	SETDB2
	IFRD1	TRIM26	NUDT15		KLF2	KLF7	RPAIN				SETD5-AS1	SNHG8							RALGDS		SNORD25		SAT1	SGK1
	IL15	TRIM69	OAZ1		KLF6	KLHDC7B	RPL12				SHF	SNORD25							RAPGEF2		SOCS1		SCAF1	SIGLEC7
	IL16	TSC22D3	ODF3B		KLF7	KLHL24	RPL13A				SLC39A10	SPOP							RARRES3		SP1		SCAF11	SIRPB1
	ILF2	TYMP	OMA1		KLHDC7B	KMT2E-AS1	RPL21				SLX4IP	SRSF3							RFX5		SPG11		SCO2	SLAMF7
	ILF3-AS1	UBC	OPA3		KLHL24	KRTCAP2	RPL22L1				SMEK2	SRSF5							RGS5		SRRM1		SEC23IP	SLC25A19
	IRF1	UBE2D3	P2RX1		KMT2E-AS1	LAP3	RPL3				SNHG8	SRSF7							RHBDF2		SRSF3		SETDB2	SLC25A47
	IRF2	USF1	PABPC1		KRTCAP2	LCP2	RPLP1				SNORD25	STAT3							RHOQ		SRSF5		SGK1	SLC2A6
	IRF2BP2	USPL1	PCGF1		LAP3	LEMD2	RPS11				SPOP	SUCO							RNF135		SRSF7		SIGLEC7	SLC39A13
	IRF7	WDR74	PCYT1A		LCP2	LINC-PINT	RPS27				SRSF3	SUPT5H							RNF149		ST3GAL1		SIRPB1	SLC43A2
	JMJD1C	YEATS4	PLEK		LEMD2	LINC00339	RPS29				SRSF5	TAF10							RNF181		STAT1		SLAMF7	SNHG12
	JUN	YPEL5	PLEKHO1		LINC-PINT	LINC00938	SAP18				SRSF7	TAGLN2							RNU11		STK40		SLC25A19	SNORD104
	JUNB	YWHAZ	PNISR		LINC00339	LOC100130992	SBDS				STAT3	TANK							RNU12		SYNGR2		SLC25A47	SNORD25
	JUND	ZBTB10	PNRC1		LINC00938	LOC100132356	SCYL3				SUCO	TBCCD1							RNU4ATAC		TAGAP		SLC2A6	SOCS1
	KAT7	ZBTB4	PPP1R10		LOC100130992	LOC100133612	SDE2				SUPT5H	TM4SF20							ROCK1		TINF2		SLC39A13	SP1
	KDM4A	ZEB2-AS1	PREPL		LOC100132356	LOC100289230	SECISBP2				TAF10	TMEM107							RPL12		TIPARP		SLC43A2	SPG11
	KDM4C	ZFAND5	PRMT2		LOC100133612	LOC100506115	39326				TAGLN2	TMEM126A							RPL28		TLR10		SNHG12	SRRM1
	KDM7A	ZFAS1	PRR14		LOC100289230	LOC100996455	SETD5-AS1				TANK	TMEM66							RPS27		TM6SF1		SNORD104	SRSF3
	KIAA0907	ZFP36	PTBP1		LOC100506115	LOC285819	SHF				TBCCD1	TNRC6B							RPS9		TMBIM4		SNORD25	SRSF5
	KLF2	ZFP36L1	PTK6		LOC100996455	LOC644656	SLC39A10				TM4SF20	TOMM40L							RXRB		TMEM259		SOCS1	SRSF7
	KLF6	ZNF672	RAB10		LOC285819	LOC731223	SLX4IP				TMEM107	TPGS1							SAT1		TMSB4X		SP1	ST3GAL1
	KLF7		RAB30		LOC644656	LRCH3	SMEK2				TMEM126A	TRA2B							SCAF1		TNF		SPG11	STAT1
	KLHDC7B		RAPGEF2		LOC731223	LRIF1	SNHG8				TMEM66	TSC22D3							SCAF11		TNRC6B		SRRM1	STK40
	KLHL24		RARRES3		LRCH3	LY9	SNORD25				TNRC6B	UBC							SCO2		TOMM40L		SRSF3	SYNGR2
	KMT2E-AS1		RBM39		LRIF1	LYZ	SPOP				TOMM40L	UBE2D3							SEC23IP		TPM3		SRSF5	TAGAP
	KRTCAP2		RBM7		LY9	MACC1	SRSF3				TPGS1	USF1							SETDB2		TRA2B		SRSF7	TINF2
	LAP3		REXO1		LYZ	MAFB	SRSF5				TRA2B	USPL1							SGK1		TRIM38		ST3GAL1	TIPARP
	LCP2		RGS5		MACC1	MALAT1	SRSF7				TSC22D3	WDR54							SIGLEC7		TSSC4		STAT1	TLR10
	LEMD2		RHBDF2		MAFB	MANF	STAT3				UBC	XPO6							SIRPB1		TXNIP		STK40	TM4SF20
	LINC-PINT		RHOQ		MALAT1	MAPRE2	SUCO				UBE2D3	YPEL5							SLAMF7		TYMP		SYNGR2	TM6SF1
	LINC00339		RNF135		MANF	MARCKS	SUPT5H				USF1	YWHAZ							SLC25A19		TYROBP		TAGAP	TMBIM4
	LINC00938		RNF149		MAPRE2	MED25	TAF10				USPL1	ZBTB10							SLC25A47		UBP1		TINF2	TMEM259
	LOC100130992		RNF181		MARCKS	MED28	TAGLN2				WDR54	ZBTB4							SLC2A6		UQCR10		TIPARP	TMSB4X
	LOC100132356		RNU11		MED25	MEMO1	TANK				XPO6	ZC3H4							SLC39A13		USO1		TLR10	TNFSF10
	LOC100133612		RNU12		MED28	MEPCE	TBCCD1				YPEL5	ZC3H6							SLC43A2		USP15		TM4SF20	TNRC6B
	LOC100289230		RNU4ATAC		MEMO1	MGAT1	TM4SF20				YWHAZ	ZFAND5							SNHG12		USP42		TM6SF1	TOMM40L
	LOC100506115		ROCK1		MEPCE	MIR142	TMEM107				ZBTB10	ZFAS1							SNORD104		WDR34		TMBIM4	TPM3
	LOC100996455		RPL12		MGAT1	MIR21	TMEM126A				ZBTB4	ZFP36							SNORD25		ZBTB4		TMEM259	TRA2B
	LOC285819		RPL22L1		MIR142	MIR3165	TMEM66				ZC3H4	ZFP36L1							SOCS1		ZC3H4		TMSB4X	TRIM38
	LOC644656		RPL28		MIR21	MIR3175	TNRC6B				ZC3H6	ZNF184							SP1		ZEB2		TNFSF10	TRIM69
	LOC731223		RPPH1		MIR3165	MIR3190	TOMM40L				ZFAND5	ZNF350							SPG11		ZEB2-AS1		TNRC6B	TSSC4
	LRCH3		RPS11		MIR3175	MIR3660	TPGS1				ZFAS1								SRRM1		ZFAND5		TOMM40L	TXNIP
	LRIF1		RPS27		MIR3190	MIR4530	TRA2B				ZFP36								SRSF3		ZFP36L1		TPM3	TYMP
	LY9		RXRB		MIR3660	MIR548AR	TRIM26				ZFP36L1								SRSF5		ZMPSTE24		TPP1	TYROBP
	LYZ		SAP18		MIR4530	MIR612	TSC22D3				ZNF184								SRSF7		ZNF223		TRA2B	UBP1
	MACC1		SAT1		MIR548AR	MIR632	UBC				ZNF350								ST3GAL1		ZNF267		TRIM38	UQCR10
	MAFB		SCAF1		MIR612	MORF4L1	UBE2D3				ZNF672								STAT1		ZNF484		TRIM69	USF1
	MALAT1		SCAF11		MIR632	MPDU1	USF1												STK40				TSSC4	USO1
	MANF		SCO2		MORF4L1	MRPL42	USPL1												SYNGR2				TXNIP	USP15
	MAPRE2		SEC23IP		MPDU1	MS4A14	WDR54												TAGAP				TYMP	USP42
	MARCKS		SECISBP2		MRPL42	MS4A7	XPO6												TINF2				TYROBP	WDR34
	MED25		39326		MS4A14	MSL2	YPEL5												TIPARP				UBP1	WDR74
	MED28		SETDB2		MS4A7	MTMR6	YWHAZ												TLR10				UQCR10	YEATS4
	MEMO1		SGK1		MSL2	NABP1	ZBTB10												TM4SF20				USF1	ZBTB4
	MEPCE		SHF		MTMR6	NAGK	ZBTB4												TM6SF1				USO1	ZC3H4
	MGAT1		SIGLEC7		MYBPC2	NCF4	ZC3H4												TMBIM4				USP15	ZEB2
	MIR142		SIRPB1		NABP1	NCKAP1L	ZC3H6												TMEM259				USP42	ZEB2-AS1
	MIR21		SLAMF7		NAGK	NCOA7	ZFAND5												TMSB4X				WDR34	ZFAND5
	MIR3165		SLC25A19		NCF4	NDUFA6	ZFAS1												TNF				WDR74	ZFP36
	MIR3175		SLC25A47		NCKAP1L	NDUFAF3	ZFP36												TNFSF10				YEATS4	ZFP36L1
	MIR3190		SLC2A6		NCOA7	NEAT1	ZFP36L1												TNRC6B				ZBTB4	ZMPSTE24
	MIR3660		SLC39A13		NDUFA6	NEK9	ZNF184												TOMM40L				ZC3H4	ZNF223
	MIR4530		SLC43A2		NDUFAF3	NFKB2	ZNF350												TPM3				ZEB2	ZNF267
	MIR548AR		SLX4IP		NEAT1	NFKBIA	ZNF672												TPP1				ZEB2-AS1	ZNF484
	MIR612		SMEK2		NEK9	NFYC													TRA2B				ZFAND5
	MIR632		SNHG12		NFKB2	NSRP1													TRIM26				ZFP36
	MOG		SNORD104		NFKBIA	NUDT15													TRIM38				ZFP36L1
	MORF4L1		SNORD25		NFYC	OAZ1													TRIM69				ZMPSTE24
	MPDU1		SOCS1		NSRP1	ODF3B													TSSC4				ZNF223
	MRPL42		SP1		NUDT15	OLFML2A													TXNIP				ZNF267
	MS4A14		SPG11		OAZ1	OMA1													TYMP				ZNF484
	MS4A7		SPOP		ODF3B	OPA3													TYROBP				ZNF672
	MSL2		SRRM1		OLFML2A	OTUD1													UBP1
	MTMR6		SRSF3		OMA1	P2RX1													UQCR10
	MYBPC2		SRSF5		OPA3	P4HA1													USF1
	NABP1		SRSF7		OTUD1	PABPC1													USO1
	NAGK		ST3GAL1		P2RX1	PBLD													USP15
	NCF4		STAT1		P4HA1	PCGF1													USP42
	NCKAP1L		STK40		PABPC1	PCYT1A													WDR34
	NCOA7		SUPT5H		PBLD	PLEK													WDR74
	NDUFA6		SYNGR2		PCGF1	PLEKHO1													YEATS4
	NDUFAF3		TAF10		PCYT1A	PMAIP1													ZBTB4
	NEAT1		TAGAP		PLEK	PNISR													ZC3H4
	NEK9		TANK		PLEKHO1	PNRC1													ZEB2
	NFKB2		TBCCD1		PMAIP1	PPIA													ZEB2-AS1
	NFKBIA		TINF2		PNISR	PPP1R15A													ZFAND5
	NFYC		TIPARP		PNRC1	PREPL													ZFP36
	NSRP1		TLR10		PPIA	PRMT2													ZFP36L1
	NUDT15		TM6SF1		PPP1R15A	PRR14													ZMPSTE24
	OAZ1		TMBIM4		PREPL	PRRC2C													ZNF223
	ODF3B		TMEM107		PRMT2	PTBP1													ZNF267
	OLFML2A		TMEM126A		PRR14	PTK6													ZNF484
	OMA1		TMEM259		PRRC2C	PTMA													ZNF672
	OPA3		TMSB4X		PSMB8	PURB
	OTUD1		TNF		PTBP1	RAB10
	P2RX1		TNRC6B		PTK6	RAB30
	P4HA1		TOMM40L		PTMA	RALGDS
	PABPC1		TPGS1		PURB	RAPGEF2
	PBLD		TPM3		RAB10	RARRES3
	PCGF1		TRA2B		RAB30	RBM39
	PCYT1A		TRIM38		RAB4B	RBM7
	PLEK		TSSC4		RALGDS	REXO1
	PLEKHO1		TXNIP		RAPGEF2	RFX3
	PMAIP1		TYMP		RARRES3	RGS5
	PNISR		TYROBP		RBM39	RHBDF2
	PNRC1		UBP1		RBM7	RHOB
	PPIA		UQCR10		REXO1	RHOQ
	PPP1R10		USO1		RFX3	RNF135
	PPP1R15A		USP15		RFX5	RNF149
	PREPL		USP42		RGS5	RNF181
	PRMT2		WDR34		RHBDF2	RNU11
	PRR14		WDR54		RHOB	RNU12
	PRRC2C		WDR74		RHOQ	RNU4ATAC
	PSMB8		XPO6		RNF135	ROCK1
	PTBP1		YEATS4		RNF149	RPAIN
	PTK6		ZBTB4		RNF181	RPL12
	PTMA		ZC3H4		RNU11	RPL13A
	PURB		ZC3H6		RNU12	RPL21
	RAB10		ZEB2		RNU4ATAC	RPL22L1
	RAB30		ZEB2-AS1		ROCK1	RPL28
	RAB4B		ZFAND5		RPAIN	RPL3
	RALGDS		ZFP36L1		RPL12	RPLP1
	RAPGEF2		ZMPSTE24		RPL13A	RPPH1
	RARRES3		ZNF184		RPL21	RPS11
	RBM39		ZNF223		RPL22L1	RPS27
	RBM7		ZNF267		RPL28	RPS29
	REXO1		ZNF350		RPL3	RPS9
	RFX3		ZNF484		RPLP1	RXRB
	RFX5				RPPH1	SAP18
	RGS5				RPS11	SAT1
	RHBDF2				RPS27	SBDS
	RHOB				RPS29	SCAF1
	RHOQ				RPS9	SCAF11
	RNF135				RXRB	SCO2
	RNF149				SAP18	SCYL3
	RNF181				SAT1	SDE2
	RNU11				SBDS	SEC23IP
	RNU12				SCAF1	SECISBP2
	RNU4ATAC				SCAF11	39326
	ROCK1				SCO2	SETD5-AS1
	RPAIN				SCYL3	SETDB2
	RPL12				SDE2	SGK1
	RPL13A				SEC23IP	SHF
	RPL21				SECISBP2	SIGLEC7
	RPL22L1				39326	SIRPB1
	RPL28				SETD5-AS1	SLAMF7
	RPL3				SETDB2	SLC25A19
	RPLP1				SGK1	SLC25A47
	RPPH1				SHF	SLC2A6
	RPS11				SIGLEC7	SLC39A10
	RPS27				SIRPB1	SLC39A13
	RPS29				SLAMF7	SLC43A2
	RPS9				SLC25A19	SLX4IP
	RXRB				SLC25A47	SMEK2
	SAP18				SLC2A6	SNHG12
	SAT1				SLC39A10	SNHG8
	SBDS				SLC39A13	SNORD104
	SCAF1				SLC43A2	SNORD25
	SCAF11				SLX4IP	SOCS1
	SCO2				SMEK2	SP1
	SCYL3				SNHG12	SPG11
	SDE2				SNHG8	SPOP
	SEC23IP				SNORD104	SRRM1
	SECISBP2				SNORD25	SRSF3
	39326				SOCS1	SRSF5
	SETD5-AS1				SP1	SRSF7
	SETDB2				SPG11	ST3GAL1
	SGK1				SPOP	STAT1
	SHF				SRRM1	STAT3
	SIGLEC7				SRSF3	STK40
	SIRPB1				SRSF5	SUCO
	SLAMF7				SRSF7	SUPT5H
	SLC25A19				ST3GAL1	SYNGR2
	SLC25A47				STAT1	TAF10
	SLC2A6				STAT3	TAGAP
	SLC39A10				STK40	TAGLN2
	SLC39A13				SUCO	TANK
	SLC43A2				SUPT5H	TBCCD1
	SLX4IP				SYNGR2	TINF2
	SMEK2				TAF10	TIPARP
	SNHG12				TAGAP	TLR10
	SNHG8				TAGLN2	TM4SF20
	SNORD104				TANK	TM6SF1
	SNORD25				TBCCD1	TMBIM4
	SOCS1				TINF2	TMEM107
	SP1				TIPARP	TMEM126A
	SPG11				TLR10	TMEM259
	SPOP				TM4SF20	TMEM66
	SRRM1				TM6SF1	TMSB4X
	SRSF3				TMBIM4	TNFSF10
	SRSF5				TMEM107	TNRC6B
	SRSF7				TMEM126A	TOMM40L
	ST3GAL1				TMEM259	TPGS1
	STAT1				TMEM66	TPM3
	STAT3				TMSB4X	TRA2B
	STK40				TNFSF10	TRIM38
	SUCO				TNRC6B	TRIM69
	SUPT5H				TOMM40L	TSC22D3
	SYNGR2				TPGS1	TSSC4
	TAF10				TPM3	TXNIP
	TAGAP				TPP1	TYMP
	TAGLN2				TRA2B	TYROBP
	TANK				TRIM38	UBC
	TBCCD1				TRIM69	UBE2D3
	TINF2				TSC22D3	UBP1
	TIPARP				TSSC4	UQCR10
	TLR10				TXNIP	USF1
	TM4SF20				TYMP	USO1
	TM6SF1				TYROBP	USP15
	TMBIM4				UBC	USP42
	TMEM107				UBE2D3	USPL1
	TMEM126A				UBP1	WDR34
	TMEM259				UQCR10	WDR54
	TMEM66				USF1	WDR74
	TMSB4X				USO1	XPO6
	TNF				USP15	YEATS4
	TNFSF10				USP42	YPEL5
	TNRC6B				USPL1	YWHAZ
	TOMM40L				WDR34	ZBTB10
	TPGS1				WDR54	ZBTB4
	TPM3				WDR74	ZC3H4
	TPP1				XPO6	ZC3H6
	TRA2B				YEATS4	ZEB2
	TRIM26				YPEL5	ZEB2-AS1
	TRIM38				YWHAZ	ZFAND5
	TRIM69				ZBTB10	ZFAS1
	TSC22D3				ZBTB4	ZFP36
	TSSC4				ZC3H4	ZFP36L1
	TXNIP				ZC3H6	ZMPSTE24
	TYMP				ZEB2	ZNF184
	TYROBP				ZEB2-AS1	ZNF223
	UBC				ZFAND5	ZNF267
	UBE2D3				ZFAS1	ZNF350
	UBP1				ZFP36	ZNF484
	UQCR10				ZFP36L1
	USF1				ZMPSTE24
	USO1				ZNF184
	USP15				ZNF223
	USP42				ZNF267
	USPL1				ZNF350
	WDR34				ZNF484
	WDR54				ZNF672
	WDR74
	XPO6
	YEATS4
	YPEL5
	YWHAZ
	ZBTB10
	ZBTB4
	ZC3H4
	ZC3H6
	ZEB2
	ZEB2-AS1
	ZFAND5
	ZFAS1
	ZFP36
	ZFP36L1
	ZMPSTE24
	ZNF184
	ZNF223
	ZNF267
	ZNF350
	ZNF484
	ZNF672

## Sheet: S1.7.BindingIntervals_BI
All rows/cols constitute SINGLE table									BI_coincidence_with_other_datasets (Bcell)										BI_coincidence_with_other_datasets (Monocyte)																	Corresponding values for gene expression [amalgamated datasets from Fairfax et al., 2012 and 2014]							Gene expression value for "Celltype1" > "Celltype2"? [1:yes; -1:no; 0:no difference]			P-val for significance of this difference in gene expression
BI_name	BI_chr.	BI_chr	BI_start	BI_end	BI_length	Gene_nearestTSS_within_10kb	Gene_Chr_strand.1	Gene_TSSdistance_from_BI.1	CIITA_Bcell.1	CIITA_Bcell.2	RFX5_Bcell.1	RFX5_Bcell.2	CREB1_LCL12878	NFY.A.B_LCL12878	RFX5_LCL12878	DHS_Bcell	Bcell.DataCoincidence.Score.DCS.	Bcell_BI_type	CIITA_naive_monocyte.1	CIITA_naive_monocyte.2	RFX5_naive_monocyte.1	RFX5_naive_monocyte.2	CIITA_treated_monocyte.1	CIITA_treated_monocyte.2	RFX5_treated_monocyte.1	RFX5_treated_monocyte.2	ATF1_K562	CREB1_K562	NFY.A.B_K562	RFX5_K562	DHS_Monocyte	Naive_monocyte.DataCoincidence.Score.DCS.	Naive_monocyte_BI_type	Treated_monocyte.DataCoincidence.Score.DCS.	treated_monocyte_BI_type	nuID	BCell.mean	BCell.sd	naïve_monocyte.mean	naïve_monocyte.sd	treated_monocyte.mean	treated_monocyte.sd	naïve_monocyte - treated_monocyte	naïve_monocyte - Bcell	treated_monocyte - Bcell	naïve_monocyte - treated_monocyte	naïve_monocyte - Bcell	treated_monocyte - Bcell
chr7_5569040_5569880	7	chr7	5569040	5569880	841	ACTB	-	352	1	1	1	1	1	0	0	1	6	CIITA_CEmark	0	0	0	0	1	1	0	0	0	1	0	1	1	3	NA	5	CIITA_BI	Nwog6VLXdULURKorjI	14.1082	0.222222	14.8553	0.200854	14.6902	0.206601	1	1	1	6.89648e-257	6.89648e-257	6.89648e-257
chr7_5567291_5567552	7	chr7	5567291	5567552	262	ACTB	-	2680	0	0	0	0	0	0	0	1	1	NA	0	0	0	0	1	1	1	0	0	0	0	0	0	0	NA	3	CIITA_CEmark	Nwog6VLXdULURKorjI	14.1082	0.222222	14.8553	0.200854	14.6902	0.206601	1	1	1	6.89648e-257	6.89648e-257	6.89648e-257
chr7_5568561_5568632	7	chr7	5568561	5568632	72	ACTB	-	1600	0	0	0	0	0	0	0	1	1	NA	0	0	0	0	1	1	0	0	0	0	0	0	0	0	NA	2	CIITA_BI	Nwog6VLXdULURKorjI	14.1082	0.222222	14.8553	0.200854	14.6902	0.206601	1	1	1	6.89648e-257	6.89648e-257	6.89648e-257
chr7_5562498_5566948	7	chr7	5562498	5566948	4451	ACTB	-	3284	0	0	0	0	1	1	0	1	3	NA	1	1	1	1	1	1	1	1	0	1	1	1	1	8	CIITA_CEmark	8	CIITA_CEmark	Nwog6VLXdULURKorjI	14.1082	0.222222	14.8553	0.200854	14.6902	0.206601	1	1	1	6.89648e-257	6.89648e-257	6.89648e-257
chr7_5567586_5568524	7	chr7	5567586	5568524	939	ACTB	-	1708	0	0	0	0	0	0	0	1	1	NA	0	0	0	0	1	1	1	0	0	0	0	0	1	1	NA	4	CIITA_CEmark	Nwog6VLXdULURKorjI	14.1082	0.222222	14.8553	0.200854	14.6902	0.206601	1	1	1	6.89648e-257	6.89648e-257	6.89648e-257
chr7_5561716_5562272	7	chr7	5561716	5562272	557	ACTB	-	7960	0	0	0	0	0	0	0	0	0	NA	0	0	0	0	1	1	1	0	0	0	0	0	0	0	NA	3	CIITA_CEmark	Nwog6VLXdULURKorjI	14.1082	0.222222	14.8553	0.200854	14.6902	0.206601	1	1	1	6.89648e-257	6.89648e-257	6.89648e-257
chr2_65458975_65459163	2	chr2	65458975	65459163	189	ACTR2	+	4147	0	0	0	0	1	0	1	0	2	NA	0	0	0	0	1	1	0	0	0	0	0	1	0	1	NA	3	CIITA_BI	ckvq9KgOo_H6X0p1.o	11.6501	0.262856	12.5052	0.23896	12.7203	0.243667	-1	1	1	0	0	0
chr2_65455432_65455681	2	chr2	65455432	65455681	250	ACTR2	+	604	1	1	0	0	1	0	0	1	4	CIITA_BI	0	0	0	0	1	1	0	0	0	0	0	0	1	1	NA	3	CIITA_BI	ckvq9KgOo_H6X0p1.o	11.6501	0.262856	12.5052	0.23896	12.7203	0.243667	-1	1	1	0	0	0
chr1_150540750_150540909	1	chr1	150540750	150540909	160	ADAMTSL4-AS1	-	6119	0	0	0	0	0	0	0	0	0	NA	0	0	0	0	1	1	0	0	0	0	0	0	1	1	NA	3	CIITA_BI	NA	NA	NA	NA	NA	NA	NA	NA	NA	NA	NA	NA	NA
chr16_50313116_50313328	16	chr16	50313116	50313328	213	ADCY7	+	8494	0	0	0	0	0	0	0	1	1	NA	0	0	0	0	1	1	0	0	1	0	0	0	1	2	NA	4	CIITA_BI	HVpqp3XpC0oK.e_cMw	7.76593	0.395666	9.52846	0.331302	10.2258	0.330834	-1	1	1	0	0	0
chr4_87927880_87928390	4	chr4	87927880	87928390	511	AFF1	+	238	1	1	0	0	1	1	1	1	6	CIITA_BI	0	0	0	1	0	1	0	0	0	1	1	1	1	5	NA	5	NA	ul6IoQqDCFHTLinpQk	7.70739	0.472847	7.20706	0.44035	7.90029	0.444271	-1	-1	1	1.20333e-83	1.20333e-83	1.20333e-83
chr2_27273957_27273977	2	chr2	27273957	27273977	21	AGBL5	+	513	1	1	0	0	1	1	0	1	5	CIITA_BI	0	0	0	0	0	0	0	0	0	0	1	1	1	3	NA	3	NA	3OcvVdSlnj1O4SW8LU	5.72841	0.549659	5.00446	0.557133	4.32228	0.549355	1	-1	-1	4.4493e-157	4.4493e-157	4.4493e-157
chr2_27273477_27273807	2	chr2	27273477	27273807	331	AGBL5	+	683	1	1	0	0	1	0	0	1	4	CIITA_BI	0	0	0	0	0	1	0	0	0	0	0	1	1	2	NA	3	NA	3OcvVdSlnj1O4SW8LU	5.72841	0.549659	5.00446	0.557133	4.32228	0.549355	1	-1	-1	4.4493e-157	4.4493e-157	4.4493e-157
chr7_17338272_17338477	7	chr7	17338272	17338477	206	AHR	+	3	0	0	0	0	1	0	0	1	2	NA	0	0	0	1	1	1	0	0	0	0	0	0	1	2	NA	3	CIITA_BI	ipQjZVHkdSXpDIWJ1s	11.6265	0.361061	11.84	0.312334	11.8077	0.326611	0	1	1	7.30145e-15	7.30145e-15	7.30145e-15
chr19_50379700_50380894	19	chr19	50379700	50380894	1195	AKT1S1	-	250	1	1	0	0	1	1	1	1	6	CIITA_BI	0	0	0	1	0	1	0	0	1	1	0	0	1	4	NA	4	NA	9KjpVAe1eXekVX9Pr0	5.77093	0.436721	6.00276	0.407581	5.92972	0.430854	0	1	1	9.61131e-11	9.61131e-11	9.61131e-11
chr19_40790244_40790832	19	chr19	40790244	40790832	589	AKT2	-	470	1	1	1	0	1	0	1	1	6	CIITA_CEmark	0	0	0	0	0	0	0	0	0	1	0	0	1	2	NA	2	NA	HrTokSvfXSTQekobrU	3.34143	0.547377	3.40063	0.519116	3.65065	0.527522	-1	0	1	1.7966e-11	1.7966e-11	1.7966e-11
chr3_105088032_105088038	3	chr3	105088032	105088038	7	ALCAM	+	2476	1	1	0	0	1	0	0	1	4	CIITA_BI	0	0	0	0	0	0	0	0	0	0	0	0	1	1	NA	1	NA	HntIF2IkgTiAdInehY	9.02473	0.432133	8.83531	0.520396	7.97398	0.45898	1	-1	-1	2.5922e-126	2.5922e-126	2.5922e-126
chr17_18086503_18086957	17	chr17	18086503	18086957	455	ALKBH5	+	91	1	0	1	1	1	1	1	1	7	RFX5_BI_a	0	0	0	0	0	1	0	0	1	1	1	1	1	5	NA	6	NA	Wd0qlIHX_Um6P3QtqE	12.3903	0.163939	12.5003	0.152456	12.6384	0.145341	-1	1	1	6.15351e-76	6.15351e-76	6.15351e-76
chr10_45875642_45875843	10	chr10	45875642	45875843	202	ALOX5	+	6019	0	0	0	0	0	0	0	1	1	NA	0	0	0	0	1	1	0	0	0	0	0	0	1	1	NA	3	CIITA_BI	EkSbXtRFSdJP1EUJJA	12.294	0.457519	12.8666	0.459324	13.0474	0.506308	-1	1	1	4.66947e-74	4.66947e-74	4.66947e-74
chr13_31287256_31287500	13	chr13	31287256	31287500	245	ALOX5AP	+	114	0	0	0	0	0	0	0	1	1	NA	0	0	0	0	1	1	0	0	1	0	0	0	1	2	NA	4	CIITA_BI	x3PpTep9En4vBfn.Wo	11.6904	0.458813	11.8771	0.549571	9.13971	0.609111	1	1	-1	0	0	0
chr10_90608619_90608753	10	chr10	90608619	90608753	135	ANKRD22	-	2979	0	0	0	0	0	0	0	0	0	NA	0	0	0	0	1	1	0	0	0	0	0	0	0	0	NA	2	CIITA_BI	HIf_t7qU.BejlFP86o	5.9397	0.407002	7.28663	0.490793	14.3445	0.433533	-1	1	1	0	0	0
chr19_45418231_45418580	19	chr19	45418231	45418580	350	APOC1	+	311	0	0	1	1	1	1	1	1	6	RFX5_BI_b	0	0	1	1	0	1	1	1	1	1	1	1	1	7	RFX5_BI_b	8	RFX5_BI_a	oTiheCrhNUoql3gP1Q	6.52799	0.759604	6.62271	0.726456	3.16356	0.79094	1	0	-1	0	0	0
chr19_45430317_45430662	19	chr19	45430317	45430662	346	APOC1P1	+	258	0	0	0	1	1	1	1	1	5	NA	0	0	1	1	0	0	1	1	1	1	1	1	1	7	RFX5_BI_b	7	RFX5_BI_b	NA	NA	NA	NA	NA	NA	NA	NA	NA	NA	NA	NA	NA
chr22_36635506_36635726	22	chr22	36635506	36635726	221	APOL2	-	37	0	0	0	0	0	0	1	1	2	NA	0	0	0	0	1	1	0	0	1	0	0	1	1	3	NA	5	CIITA_BI	ZO1Xn4FeIpK6ylOlEM	5.02652	0.516762	5.52583	0.481358	9.53778	0.467321	-1	1	1	0	0	0
chr11_72433430_72433842	11	chr11	72433430	72433842	413	ARAP1	-	27	0	0	1	1	1	1	1	1	6	RFX5_BI_b	0	0	1	1	0	1	1	1	1	1	1	1	1	7	RFX5_BI_b	8	RFX5_BI_a	ZtfuqeiI6kwtKB_ooU	7.54392	0.427679	9.68632	0.378516	9.16906	0.394777	1	1	1	0	0	0
chr14_50359642_50359984	14	chr14	50359642	50359984	343	ARF6	+	93	0	0	0	0	1	1	0	1	3	NA	0	0	0	0	1	1	0	0	1	1	0	0	1	3	NA	5	CIITA_BI	NA	NA	NA	NA	NA	NA	NA	NA	NA	NA	NA	NA	NA
chr15_72766036_72766835	15	chr15	72766036	72766835	800	ARIH1	+	169	1	1	1	1	1	0	1	1	7	CIITA_CEmark	0	0	0	0	0	1	0	0	1	1	0	1	1	4	NA	5	NA	3rndqcX4GIz9UI93ko	6.18074	0.460385	7.08859	0.365149	7.66337	0.35187	-1	1	1	9.34834e-268	9.34834e-268	9.34834e-268
chr15_72767234_72767697	15	chr15	72767234	72767697	464	ARIH1	+	568	1	0	1	1	0	0	0	1	4	RFX5_BI_a	0	0	0	0	0	1	0	0	0	0	0	0	1	1	NA	2	NA	3rndqcX4GIz9UI93ko	6.18074	0.460385	7.08859	0.365149	7.66337	0.35187	-1	1	1	9.34834e-268	9.34834e-268	9.34834e-268
chr15_72768013_72768056	15	chr15	72768013	72768056	44	ARIH1	+	1347	0	0	1	1	0	0	0	0	2	RFX5_BI_b	0	0	0	0	0	0	0	0	0	0	0	0	0	0	NA	0	NA	3rndqcX4GIz9UI93ko	6.18074	0.460385	7.08859	0.365149	7.66337	0.35187	-1	1	1	9.34834e-268	9.34834e-268	9.34834e-268
chr7_98978134_98978219	7	chr7	98978134	98978219	86	ARPC1B	+	5837	0	0	0	0	0	1	1	1	3	NA	0	0	0	0	1	1	0	0	1	0	0	0	1	2	NA	4	CIITA_BI	6d6XeARxR26Z4X00SE	9.97256	0.292155	11.8521	0.282494	12.2113	0.27604	-1	1	1	0	0	0
chr7_98977877_98978058	7	chr7	98977877	98978058	182	ARPC1B	+	5580	0	0	0	0	0	1	1	1	3	NA	0	0	0	0	1	1	0	0	1	0	1	0	1	3	NA	5	CIITA_BI	6d6XeARxR26Z4X00SE	9.97256	0.292155	11.8521	0.282494	12.2113	0.27604	-1	1	1	0	0	0
chr5_90677825_90677997	5	chr5	90677825	90677997	173	ARRDC3	-	1152	0	0	1	1	0	0	1	1	4	RFX5_BI_b	0	0	0	0	0	0	0	0	0	1	0	0	1	2	NA	2	NA	3eCRRUnOSC6wSKBApo	5.01539	0.550813	4.41345	0.51662	4.39255	0.504038	0	-1	-1	6.68499e-45	6.68499e-45	6.68499e-45
chr5_90678295_90678666	5	chr5	90678295	90678666	372	ARRDC3	-	483	0	1	1	1	0	0	0	1	4	RFX5_BI_a	0	0	0	0	0	0	0	0	0	0	0	1	1	2	NA	2	NA	3eCRRUnOSC6wSKBApo	5.01539	0.550813	4.41345	0.51662	4.39255	0.504038	0	-1	-1	6.68499e-45	6.68499e-45	6.68499e-45
chr5_90678879_90679309	5	chr5	90678879	90679309	431	ARRDC3	-	160	1	1	1	1	1	1	1	1	8	CIITA_CEmark	0	0	0	0	0	1	0	0	0	0	1	1	1	3	NA	4	NA	3eCRRUnOSC6wSKBApo	5.01539	0.550813	4.41345	0.51662	4.39255	0.504038	0	-1	-1	6.68499e-45	6.68499e-45	6.68499e-45
chr5_90676224_90677373	5	chr5	90676224	90677373	1150	ARRDC3-AS1	+	61	1	1	1	1	1	1	1	1	8	CIITA_CEmark	1	0	0	1	0	1	0	0	0	1	1	1	1	6	NA	5	NA	T1XStB0KyEu6YeiK2o	6.08803	0.429602	6.45638	0.364467	6.32247	0.366296	1	1	1	7.2986e-32	7.2986e-32	7.2986e-32
chr17_7024052_7024233	17	chr17	7024052	7024233	182	ASGR2	-	5922	0	0	0	0	0	0	0	0	0	NA	0	0	0	0	1	1	0	0	0	0	0	0	1	1	NA	3	CIITA_BI	HFeb1NUU0F1G4N5F3k	4.5209	0.541248	5.1073	0.485419	5.22724	0.491403	0	1	1	4.51556e-60	4.51556e-60	4.51556e-60
chr17_7024556_7024664	17	chr17	7024556	7024664	109	ASGR2	-	6426	0	0	0	0	0	0	0	0	0	NA	0	0	0	0	1	1	0	0	0	0	0	0	0	0	NA	2	CIITA_BI	HFeb1NUU0F1G4N5F3k	4.5209	0.541248	5.1073	0.485419	5.22724	0.491403	0	1	1	4.51556e-60	4.51556e-60	4.51556e-60
chr12_14518422_14518436	12	chr12	14518422	14518436	15	ATF7IP	+	129	1	1	0	0	1	1	1	1	6	CIITA_BI	0	0	0	0	0	0	0	0	0	0	1	0	1	2	NA	2	NA	KkOlV1f1w3p.xPz.uU	5.4097	0.47179	5.38614	0.425383	5.3425	0.409982	0	0	0	1	1	1
chr12_14519950_14520149	12	chr12	14519950	14520149	200	ATF7IP	+	1385	0	0	1	1	1	1	0	1	5	RFX5_BI_b	0	0	0	0	0	0	0	0	0	0	0	1	0	1	NA	1	NA	KkOlV1f1w3p.xPz.uU	5.4097	0.47179	5.38614	0.425383	5.3425	0.409982	0	0	0	1	1	1
chr8_104033188_104033389	8	chr8	104033188	104033389	202	ATP6V1C1	+	59	0	0	0	0	0	1	1	1	3	NA	0	0	0	0	1	1	0	0	0	0	0	1	1	2	NA	4	CIITA_BI	3XtJATqID5OaQfQIEM	3.2128	0.535472	3.36578	0.580718	3.79243	0.574329	-1	1	1	8.90449e-34	8.90449e-34	8.90449e-34
chr3_28390311_28391095	3	chr3	28390311	28391095	785	AZI2	-	307	1	0	1	1	1	0	1	1	6	RFX5_BI_a	0	0	0	1	0	1	0	0	1	1	0	1	1	5	NA	5	NA	9SeHSqLEN15QsMgUBU	5.97263	0.499761	8.17541	0.431166	8.08643	0.410109	0	1	1	0	0	0
chr15_45012190_45013398	15	chr15	45012190	45013398	1209	B2M	+	8506	0	0	0	0	1	0	0	1	2	NA	0	0	0	0	1	1	0	1	0	0	0	0	1	1	NA	4	CIITA_CEmark	luo2ITsJJNOiv4I5ZM	14.5966	0.213382	14.7349	0.221809	14.5805	0.225978	1	1	0	8.80736e-20	8.80736e-20	8.80736e-20
chr15_45013582_45013861	15	chr15	45013582	45013861	280	B2M	+	9898	0	0	0	0	0	0	0	0	0	NA	0	0	0	0	1	1	0	0	0	0	0	0	0	0	NA	2	CIITA_BI	luo2ITsJJNOiv4I5ZM	14.5966	0.213382	14.7349	0.221809	14.5805	0.225978	1	1	0	8.80736e-20	8.80736e-20	8.80736e-20
chr15_45003328_45005451	15	chr15	45003328	45005451	2124	B2M	+	356	1	1	1	1	1	1	1	1	8	CIITA_CEmark	0	0	1	1	1	1	1	1	1	1	1	1	1	7	RFX5_BI_b	9	CIITA_CEmark	luo2ITsJJNOiv4I5ZM	14.5966	0.213382	14.7349	0.221809	14.5805	0.225978	1	1	0	8.80736e-20	8.80736e-20	8.80736e-20
chr15_45008346_45008388	15	chr15	45008346	45008388	43	B2M	+	4662	0	0	0	0	0	0	0	0	0	NA	0	0	0	0	1	1	0	0	0	0	0	0	0	0	NA	2	CIITA_BI	luo2ITsJJNOiv4I5ZM	14.5966	0.213382	14.7349	0.221809	14.5805	0.225978	1	1	0	8.80736e-20	8.80736e-20	8.80736e-20
chr15_45006338_45006703	15	chr15	45006338	45006703	366	B2M	+	2654	0	0	1	0	0	0	0	0	1	NA	0	0	0	0	1	1	0	0	0	0	0	0	0	0	NA	2	CIITA_BI	luo2ITsJJNOiv4I5ZM	14.5966	0.213382	14.7349	0.221809	14.5805	0.225978	1	1	0	8.80736e-20	8.80736e-20	8.80736e-20
chr15_45011463_45012157	15	chr15	45011463	45012157	695	B2M	+	7779	0	0	0	0	1	1	1	1	4	NA	0	0	0	0	1	1	1	1	0	0	0	0	1	1	NA	5	CIITA_CEmark	luo2ITsJJNOiv4I5ZM	14.5966	0.213382	14.7349	0.221809	14.5805	0.225978	1	1	0	8.80736e-20	8.80736e-20	8.80736e-20
chr1_161155132_161155512	1	chr1	161155132	161155512	381	B4GALT3	-	7374	0	1	1	1	1	1	1	1	7	RFX5_BI_a	0	0	0	0	0	1	0	1	0	0	1	1	1	3	NA	5	NA	EWoL7_uCglXV6k.3lw	9.33511	0.286864	8.87034	0.236499	8.94749	0.237615	-1	-1	-1	1.06574e-100	1.06574e-100	1.06574e-100
chr1_85742131_85742689	1	chr1	85742131	85742689	559	BCL10	-	102	1	1	0	1	1	1	1	1	7	CIITA_CEmark	0	0	0	0	0	1	0	0	1	1	1	0	1	4	NA	5	NA	0JL7gX.UjolGBBd1I0	5.71675	0.705422	6.23354	0.609934	6.90135	0.640404	-1	1	1	2.06368e-94	2.06368e-94	2.06368e-94
chr3_187462475_187462677	3	chr3	187462475	187462677	203	BCL6	-	836	0	0	0	0	0	0	0	1	1	NA	0	0	0	0	1	1	0	0	0	0	0	0	1	1	NA	3	CIITA_BI	9OpibkU1f.guykhEqE	8.38786	0.450612	10.9491	0.383775	11.7255	0.340728	-1	1	1	0	0	0
chr3_187457989_187458194	3	chr3	187457989	187458194	206	BCL6	-	3704	0	0	0	0	0	0	0	1	1	NA	0	0	0	0	1	1	0	0	0	0	0	0	1	1	NA	3	CIITA_BI	9OpibkU1f.guykhEqE	8.38786	0.450612	10.9491	0.383775	11.7255	0.340728	-1	1	1	0	0	0
chr6_136609957_136611354	6	chr6	136609957	136611354	1398	BCLAF1	-	365	1	1	1	1	1	1	1	1	8	CIITA_CEmark	0	0	0	0	0	1	0	0	1	1	1	1	1	5	NA	6	NA	cIKU4d.K7s7sX9JNco	10.4866	0.232404	10.0628	0.271409	10.3525	0.262165	-1	-1	-1	1.49059e-82	1.49059e-82	1.49059e-82
chr6_136611381_136611474	6	chr6	136611381	136611474	94	BCLAF1	-	392	1	1	0	1	1	0	1	1	6	CIITA_CEmark	0	0	0	0	0	0	0	0	1	1	1	0	0	3	NA	3	NA	cIKU4d.K7s7sX9JNco	10.4866	0.232404	10.0628	0.271409	10.3525	0.262165	-1	-1	-1	1.49059e-82	1.49059e-82	1.49059e-82
chr6_32939405_32941122	6	chr6	32939405	32941122	1718	BRD2	+	262	1	1	1	1	1	1	1	1	8	CIITA_CEmark	0	1	0	1	1	1	0	0	1	1	1	1	1	7	NA	7	CIITA_BI	Kleqv0tN1U.rVeh7f4	11.937	0.243028	11.6872	0.221645	11.6563	0.23331	0	-1	-1	5.2342e-46	5.2342e-46	5.2342e-46
chr2_28113997_28114189	2	chr2	28113997	28114189	193	BRE-AS1	-	16	1	1	0	0	1	0	0	1	4	CIITA_BI	0	0	0	0	0	0	0	0	1	1	0	1	1	4	NA	4	NA	NA	NA	NA	NA	NA	NA	NA	NA	NA	NA	NA	NA	NA
chr11_62476793_62477472	11	chr11	62476793	62477472	680	BSCL2	-	298	1	1	0	0	1	0	1	1	5	CIITA_BI	0	1	0	0	1	1	0	0	0	0	0	0	1	2	NA	3	CIITA_BI	NA	NA	NA	NA	NA	NA	NA	NA	NA	NA	NA	NA	NA
chr12_92539426_92539805	12	chr12	92539426	92539805	380	BTG1	-	132	1	1	0	1	1	1	1	1	7	CIITA_CEmark	0	1	0	0	0	1	0	0	1	1	1	1	1	6	NA	6	NA	ZhXwAhHt0Huu8kUlJ0	13.5492	0.331305	12.7747	0.314367	12.3131	0.329515	1	-1	-1	1.94068e-267	1.94068e-267	1.94068e-267
chr6_26457950_26458261	6	chr6	26457950	26458261	312	BTN2A1	+	130	0	0	1	1	1	1	1	1	6	RFX5_BI_b	0	0	1	0	0	1	1	1	1	1	1	1	1	6	NA	8	RFX5_BI_a	iqhFLp9AfXr9OM34hk	9.58136	0.369344	9.68665	0.369827	10.0779	0.387364	-1	1	1	7.52139e-54	7.52139e-54	7.52139e-54
chr6_26383055_26383435	6	chr6	26383055	26383435	381	BTN2A2	+	112	0	0	1	1	1	1	1	1	6	RFX5_BI_b	0	0	1	1	0	0	1	1	1	1	1	1	1	7	RFX5_BI_b	7	RFX5_BI_b	TAeJTnFJNUq3UlxI4k	6.23636	0.53841	5.22879	0.577403	6.526	0.513341	-1	-1	1	1.07688e-164	1.07688e-164	1.07688e-164
chr6_26421431_26421722	6	chr6	26421431	26421722	292	BTN2A3P	+	104	0	0	1	1	1	1	1	1	6	RFX5_BI_b	0	0	1	0	0	0	1	1	1	1	1	1	1	6	NA	7	RFX5_BI_b	NA	NA	NA	NA	NA	NA	NA	NA	NA	NA	NA	NA	NA
chr6_26402271_26402654	6	chr6	26402271	26402654	384	BTN3A1	+	190	0	0	1	1	1	1	1	1	6	RFX5_BI_b	0	0	1	1	0	1	1	1	1	1	1	1	1	7	RFX5_BI_b	8	RFX5_BI_a	6w1bzod7dSiKrc1FXk	7.88419	0.437764	7.6083	0.416045	9.99902	0.365034	-1	-1	1	0	0	0
chr6_26365167_26365572	6	chr6	26365167	26365572	406	BTN3A2	+	186	0	0	1	1	1	1	1	1	6	RFX5_BI_b	0	0	1	1	0	0	1	1	1	1	1	1	1	7	RFX5_BI_b	7	RFX5_BI_b	KS9USpO4f4CIcilEdI	8.69553	0.740778	8.58642	0.797506	11.5067	0.792404	-1	0	1	1.96546e-294	1.96546e-294	1.96546e-294
chr6_26440469_26440853	6	chr6	26440469	26440853	385	BTN3A3	+	154	0	0	1	1	1	1	1	1	6	RFX5_BI_b	0	0	1	1	0	0	1	1	1	0	1	1	1	6	RFX5_BI_b	6	RFX5_BI_b	ZVKEnkqyI0.wufui_E	7.41267	0.453728	7.46647	0.45423	10.4966	0.389064	-1	0	1	0	0	0
chr17_56405424_56407475	17	chr17	56405424	56407475	2052	BZRAP1	-	728	0	0	0	0	1	1	0	1	3	NA	1	1	1	1	1	1	1	1	1	1	1	1	1	9	CIITA_CEmark	9	CIITA_CEmark	NA	NA	NA	NA	NA	NA	NA	NA	NA	NA	NA	NA	NA
chr17_56404847_56405124	17	chr17	56404847	56405124	278	BZRAP1	-	1028	0	0	0	0	1	0	0	1	2	NA	0	0	0	0	1	1	0	0	0	1	0	0	1	2	NA	4	CIITA_BI	NA	NA	NA	NA	NA	NA	NA	NA	NA	NA	NA	NA	NA
chr12_14956642_14956667	12	chr12	14956642	14956667	26	C12orf60	+	137	1	1	0	0	1	1	1	1	6	CIITA_BI	0	0	0	0	0	0	0	0	1	1	1	1	1	5	NA	5	NA	ipTud7r0gixQ7Iovk0	4.54058	0.522466	4.31141	0.505191	4.29248	0.46898	0	-1	-1	2.43589e-08	2.43589e-08	2.43589e-08
chr15_40626453_40626711	15	chr15	40626453	40626711	259	C15orf52	-	6457	0	0	0	0	0	0	0	1	1	NA	0	0	0	0	1	1	0	0	1	0	0	0	1	2	NA	4	CIITA_BI	WF5WS_i_h7fBLJukRI	6.98664	0.613787	7.44602	0.573639	4.98046	0.589372	1	1	-1	0	0	0
chr17_6917926_6918166	17	chr17	6917926	6918166	241	C17orf49	+	111	0	0	1	0	1	1	1	1	5	NA	0	0	0	0	1	1	0	0	1	1	1	0	1	4	NA	6	CIITA_BI	NA	NA	NA	NA	NA	NA	NA	NA	NA	NA	NA	NA	NA
chr1_25573500_25574187	1	chr1	25573500	25574187	688	C1orf63	-	202	1	1	1	1	1	1	1	1	8	CIITA_CEmark	0	0	0	1	1	1	0	0	0	1	0	1	1	4	NA	5	CIITA_BI	NA	NA	NA	NA	NA	NA	NA	NA	NA	NA	NA	NA	NA
chr6_24720613_24721102	6	chr6	24720613	24721102	490	C6orf62	-	1210	1	0	1	1	1	0	1	1	6	RFX5_BI_a	0	0	0	1	1	1	0	0	1	1	0	1	1	5	NA	6	CIITA_BI	lf1UL5z7CLPeebujks	11.1176	0.294644	10.872	0.322215	11.1514	0.311055	-1	-1	0	6.27944e-32	6.27944e-32	6.27944e-32
chr7_1180124_1180447	7	chr7	1180124	1180447	324	C7orf50	-	2231	1	1	0	1	1	0	1	1	6	CIITA_CEmark	0	0	0	0	0	0	0	0	0	0	0	1	1	2	NA	2	NA	N66ifui2jRsXuSAWXc	11.1209	0.287967	11.2859	0.269375	11.5052	0.280121	-1	1	1	3.21847e-58	3.21847e-58	3.21847e-58
chr9_100684631_100684883	9	chr9	100684631	100684883	253	C9orf156	-	31	0	0	0	0	1	1	1	1	4	NA	0	0	0	0	1	1	0	0	1	1	1	1	1	5	NA	7	CIITA_BI	TTOHpXuq1_u3cq3wok	7.56425	0.392198	8.54744	0.311029	8.59285	0.309263	0	1	1	1.62546e-204	1.62546e-204	1.62546e-204
chr9_27572601_27573050	9	chr9	27572601	27573050	450	C9orf72	-	441	0	1	1	1	1	0	0	1	5	RFX5_BI_a	0	0	0	0	1	1	0	0	0	0	0	0	1	1	NA	3	CIITA_BI	ch1ejw57sVupCuVg90	5.86941	0.470273	8.71904	0.464543	9.57084	0.471415	-1	1	1	0	0	0
chr1_174968270_174968870	1	chr1	174968270	174968870	601	CACYBP	+	300	1	1	1	0	1	0	1	1	6	CIITA_CEmark	0	0	0	0	0	1	0	0	1	1	0	1	1	4	NA	5	NA	raspt5na.ip2mar9e8	9.06532	0.397285	9.11348	0.363967	9.48621	0.370144	-1	0	1	4.77541e-40	4.77541e-40	4.77541e-40
chr2_47403117_47403811	2	chr2	47403117	47403811	695	CALM2	-	71	1	0	1	1	1	1	1	1	7	RFX5_BI_a	0	0	0	0	0	1	0	0	1	1	1	1	1	5	NA	6	NA	Kvvgu6L7B3m6HOhLQQ	12.4592	0.244387	13.521	0.242978	13.5486	0.234617	0	1	1	0	0	0
chr11_10336284_10336573	11	chr11	10336284	10336573	290	CAND1.11	+	6425	0	0	1	1	1	1	1	1	6	RFX5_BI_b	0	0	0	0	0	0	0	0	1	0	1	1	1	4	NA	4	NA	NA	NA	NA	NA	NA	NA	NA	NA	NA	NA	NA	NA	NA
chr1_40505920_40506165	1	chr1	40505920	40506165	246	CAP1	+	89	0	0	0	0	1	1	1	1	4	NA	0	0	0	1	1	1	0	0	0	0	0	1	1	3	NA	4	CIITA_BI	iuXtF7fR5df9XtOdNI	12.6951	0.19271	13.7821	0.160241	13.8588	0.171726	-1	1	1	0	0	0
chr12_54673364_54673657	12	chr12	54673364	54673657	294	CBX5	-	258	0	1	1	1	1	1	1	1	7	RFX5_BI_a	0	0	0	0	0	1	0	0	1	1	1	1	1	5	NA	6	NA	E0ijiiizvuiCuchKZs	7.79015	0.542943	6.52743	0.597972	6.2166	0.574405	1	-1	-1	6.56387e-174	6.56387e-174	6.56387e-174
chr19_18043406_18043856	19	chr19	18043406	18043856	451	CCDC124	+	33	1	1	0	0	1	0	0	1	4	CIITA_BI	0	1	0	0	0	1	0	0	1	1	0	1	1	5	NA	5	NA	3OBSaluV9DlVC4lSB8	4.61643	0.693004	6.41622	0.594728	6.10996	0.601342	1	1	1	1.69097e-195	1.69097e-195	1.69097e-195
chr19_11545952_11546551	19	chr19	11545952	11546551	600	CCDC151	-	28	1	1	0	0	1	1	1	1	6	CIITA_BI	0	0	0	0	0	1	0	0	1	1	1	1	1	5	NA	6	NA	uJ6tZVpdIvmQwO8WFM	5.77468	0.780782	7.42946	0.570799	7.72247	0.589807	-1	1	1	6.87561e-202	6.87561e-202	6.87561e-202
chr3_14692920_14693388	3	chr3	14692920	14693388	469	CCDC174	+	136	1	1	0	0	1	0	1	1	5	CIITA_BI	0	0	0	0	1	1	0	0	1	1	0	0	1	3	NA	5	CIITA_BI	ZVchLf.Lld53S375XI	9.00464	0.254413	8.87115	0.247371	8.90333	0.243654	0	-1	-1	2.40662e-10	2.40662e-10	2.40662e-10
chr17_80174773_80174970	17	chr17	80174773	80174970	198	CCDC57	-	4084	0	0	0	0	0	0	1	1	2	NA	0	0	0	1	1	1	0	0	0	0	0	0	1	2	NA	3	CIITA_BI	NA	NA	NA	NA	NA	NA	NA	NA	NA	NA	NA	NA	NA
chr17_32582519_32582866	17	chr17	32582519	32582866	348	CCL2	+	224	0	0	0	0	0	0	0	0	0	NA	0	0	0	0	1	1	0	0	0	0	0	0	0	0	NA	2	CIITA_BI	cSj1OhRehCQFQHWCH4	4.494	0.297687	7.70767	1.20854	8.44349	1.20774	-1	1	1	1.90958e-264	1.90958e-264	1.90958e-264
chr17_32647659_32647805	17	chr17	32647659	32647805	147	CCL8	+	1594	0	0	0	0	0	0	0	0	0	NA	0	0	0	0	1	1	0	0	0	0	0	0	0	0	NA	2	CIITA_BI	TtPvdXXF7ey77qtdU4	4.26868	0.494433	5.75095	1.11072	11.018	0.964756	-1	1	1	0	0	0
chr17_32647164_32647534	17	chr17	32647164	32647534	371	CCL8	+	1099	0	0	0	0	0	0	0	0	0	NA	0	0	0	0	1	1	0	0	0	0	0	0	0	0	NA	2	CIITA_BI	TtPvdXXF7ey77qtdU4	4.26868	0.494433	5.75095	1.11072	11.018	0.964756	-1	1	1	0	0	0
chr4_78077773_78078041	4	chr4	78077773	78078041	269	CCNG2	+	315	1	0	0	1	1	1	1	1	6	NA	0	0	1	1	0	1	0	0	0	0	1	1	1	5	RFX5_BI_b	4	NA	Qdsjfycf6ooqCueMX0	7.03539	0.429638	6.3528	0.430345	6.43394	0.424255	0	-1	-1	6.22948e-79	6.22948e-79	6.22948e-79
chr3_156876306_156876562	3	chr3	156876306	156876562	257	CCNL1	-	1920	0	1	1	1	0	0	0	0	3	RFX5_BI_a	0	0	0	0	0	0	0	0	0	0	0	0	0	0	NA	0	NA	EnShOkpEpnh.d9f4l4	9.84827	0.599716	10.0194	0.594143	10.3175	0.601999	-1	1	1	1.92998e-20	1.92998e-20	1.92998e-20
chr3_156877677_156878619	3	chr3	156877677	156878619	943	CCNL1	-	137	1	1	1	0	1	0	1	1	6	CIITA_CEmark	0	0	0	0	1	1	0	0	1	1	0	1	1	4	NA	6	CIITA_BI	EnShOkpEpnh.d9f4l4	9.84827	0.599716	10.0194	0.594143	10.3175	0.601999	-1	1	1	1.92998e-20	1.92998e-20	1.92998e-20
chr3_156875618_156876208	3	chr3	156875618	156876208	591	CCNL1	-	2274	0	1	1	1	0	0	0	0	3	RFX5_BI_a	0	0	0	0	0	0	0	0	0	0	0	0	0	0	NA	0	NA	EnShOkpEpnh.d9f4l4	9.84827	0.599716	10.0194	0.594143	10.3175	0.601999	-1	1	1	1.92998e-20	1.92998e-20	1.92998e-20
chr3_156876853_156877570	3	chr3	156876853	156877570	718	CCNL1	-	912	1	1	1	1	1	0	0	1	6	CIITA_CEmark	0	0	0	0	0	1	0	0	0	1	0	0	1	2	NA	3	NA	EnShOkpEpnh.d9f4l4	9.84827	0.599716	10.0194	0.594143	10.3175	0.601999	-1	1	1	1.92998e-20	1.92998e-20	1.92998e-20
chr3_46248239_46248448	3	chr3	46248239	46248448	210	CCR1	-	1384	0	0	0	0	0	0	0	0	0	NA	0	0	0	0	1	1	0	0	0	0	0	0	1	1	NA	3	CIITA_BI	iquI97vjsopYgpXwdA	5.49593	0.635702	10.2357	0.561386	10.6621	0.549721	-1	1	1	0	0	0
chr9_5452280_5452327	9	chr9	5452280	5452327	48	CD274	+	1778	0	0	0	0	0	0	0	0	0	NA	0	0	0	0	1	1	0	0	0	0	0	0	0	0	NA	2	CIITA_BI	lhl7hKiAox94EKJdQk	2.66424	0.485529	2.68966	0.496125	6.12206	0.538021	-1	0	1	0	0	0
chr1_207497197_207497441	1	chr1	207497197	207497441	245	CD55	+	2381	0	0	1	1	0	0	0	1	3	RFX5_BI_b	0	0	0	0	0	0	0	0	0	0	0	0	0	0	NA	0	NA	QrAE564FKrvjrjCooM	7.66598	0.516041	8.28277	0.553238	8.04203	0.549343	1	1	1	1.44423e-43	1.44423e-43	1.44423e-43
chr17_7482389_7482859	17	chr17	7482389	7482859	471	CD68	+	55	0	0	0	0	0	0	1	1	2	NA	0	1	0	1	1	1	0	0	0	0	0	1	1	4	NA	4	CIITA_BI	xhqv9fnXlKPALU4v34	9.78461	0.488666	13.673	0.382918	13.5006	0.384227	1	1	1	0	0	0
chr12_9911025_9912020	12	chr12	9911025	9912020	996	CD69	-	1477	1	1	1	1	0	0	0	1	5	CIITA_CEmark	0	0	0	0	0	1	0	0	0	0	0	0	1	1	NA	2	NA	0KbofHPz54OHFBLiJU	8.12831	0.798447	4.03036	0.670003	5.88608	0.730691	-1	-1	-1	0	0	0
chr12_9912655_9912942	12	chr12	9912655	9912942	288	CD69	-	555	0	1	1	1	0	0	0	1	4	RFX5_BI_a	0	0	0	0	0	0	0	0	0	0	0	0	0	0	NA	0	NA	0KbofHPz54OHFBLiJU	8.12831	0.798447	4.03036	0.670003	5.88608	0.730691	-1	-1	-1	0	0	0
chr12_9913186_9913537	12	chr12	9913186	9913537	352	CD69	-	40	1	1	1	0	1	0	0	1	5	CIITA_CEmark	0	0	0	0	0	0	0	0	1	0	0	0	1	2	NA	2	NA	0KbofHPz54OHFBLiJU	8.12831	0.798447	4.03036	0.670003	5.88608	0.730691	-1	-1	-1	0	0	0
chr12_9904651_9904893	12	chr12	9904651	9904893	243	CD69	-	8604	0	0	1	1	0	0	0	1	3	RFX5_BI_b	0	0	0	0	0	0	0	0	1	0	0	0	0	1	NA	1	NA	0KbofHPz54OHFBLiJU	8.12831	0.798447	4.03036	0.670003	5.88608	0.730691	-1	-1	-1	0	0	0
chr17_80277469_80277698	17	chr17	80277469	80277698	230	CD7	-	1989	0	0	0	0	0	0	0	1	1	NA	0	0	0	0	1	1	0	0	0	0	0	0	0	0	NA	2	CIITA_BI	9GoohS1VFSWxSAwKfc	6.42366	0.843447	5.74785	0.722172	5.95552	0.726983	-1	-1	-1	9.48866e-28	9.48866e-28	9.48866e-28
chr17_80276449_80276630	17	chr17	80276449	80276630	182	CD7	-	969	0	0	0	0	0	0	0	0	0	NA	0	0	0	0	1	1	0	0	0	0	0	0	0	0	NA	2	CIITA_BI	9GoohS1VFSWxSAwKfc	6.42366	0.843447	5.74785	0.722172	5.95552	0.726983	-1	-1	-1	9.48866e-28	9.48866e-28	9.48866e-28
chr5_149785469_149792903	5	chr5	149785469	149792903	7435	CD74	-	404	1	1	1	1	1	1	1	1	8	CIITA_CEmark	1	1	1	1	1	1	1	1	1	1	1	1	1	9	CIITA_CEmark	9	CIITA_CEmark	xVb14TRJJdQRCnUIXI	14.6237	0.187307	14.5605	0.201546	14.784	0.18523	-1	-1	1	5.43038e-51	5.43038e-51	5.43038e-51
chr5_149784965_149785151	5	chr5	149784965	149785151	187	CD74	-	7348	0	0	1	1	0	0	0	1	3	RFX5_BI_b	0	0	0	0	0	1	0	0	0	0	0	0	0	0	NA	1	NA	xVb14TRJJdQRCnUIXI	14.6237	0.187307	14.5605	0.201546	14.784	0.18523	-1	-1	1	5.43038e-51	5.43038e-51	5.43038e-51
chr11_2402349_2402550	11	chr11	2402349	2402550	202	CD81	+	3803	0	0	0	0	0	0	0	1	1	NA	0	0	0	0	1	1	0	0	0	0	0	0	1	1	NA	3	CIITA_BI	cvYiWLe6kd3l9ORe18	14.3963	0.186656	13.1838	0.232611	13.2294	0.238181	0	-1	-1	0	0	0
chr6_14120035_14120501	6	chr6	14120035	14120501	467	CD83	+	2171	0	0	1	1	0	0	0	1	3	RFX5_BI_b	0	0	0	0	0	0	0	0	0	0	0	0	0	0	NA	0	NA	rl97KD3.qguKCUrUa0	11.0954	0.780636	9.79596	0.714985	9.44765	0.724065	1	-1	-1	8.11842e-130	8.11842e-130	8.11842e-130
chr6_14118749_14119597	6	chr6	14118749	14119597	849	CD83	+	885	1	1	1	1	0	0	0	1	5	CIITA_CEmark	0	0	0	0	0	0	0	0	0	0	0	0	1	1	NA	1	NA	rl97KD3.qguKCUrUa0	11.0954	0.780636	9.79596	0.714985	9.44765	0.724065	1	-1	-1	8.11842e-130	8.11842e-130	8.11842e-130
chr6_14122009_14122529	6	chr6	14122009	14122529	521	CD83	+	4145	1	1	1	0	1	0	0	1	5	CIITA_CEmark	0	0	0	0	0	0	0	0	0	0	0	0	1	1	NA	1	NA	rl97KD3.qguKCUrUa0	11.0954	0.780636	9.79596	0.714985	9.44765	0.724065	1	-1	-1	8.11842e-130	8.11842e-130	8.11842e-130
chr3_121774247_121774350	3	chr3	121774247	121774350	104	CD86	+	39	0	0	0	0	1	0	0	1	2	NA	0	0	0	0	1	1	0	0	0	0	0	0	1	1	NA	3	CIITA_BI	01Tv.FeVeX48h1yRek	9.90642	0.335222	11.993	0.262408	12.7213	0.255635	-1	1	1	0	0	0
chr6_44355090_44355177	6	chr6	44355090	44355177	88	CDC5L	+	73	0	0	0	0	1	1	1	1	4	NA	0	0	0	0	1	1	0	0	1	1	0	0	1	3	NA	5	CIITA_BI	lVaKci7cAghvSYQQgI	6.9521	0.834839	6.93443	1.06185	7.10509	0.992451	0	0	0	0.784569	0.784569	0.784569
chr6_111136732_111137225	6	chr6	111136732	111137225	494	CDK19	-	320	1	1	0	0	1	1	1	1	6	CIITA_BI	0	0	0	1	0	1	0	0	1	1	1	1	1	6	NA	6	NA	EShicef6Jir9ef_L4U	9.45899	0.200388	9.98691	0.183537	9.8804	0.180435	1	1	1	8.61684e-189	8.61684e-189	8.61684e-189
chr6_36655839_36656042	6	chr6	36655839	36656042	204	CDKN1A	+	9353	0	0	0	0	0	0	0	1	1	NA	0	0	0	0	1	1	0	0	0	0	0	0	1	1	NA	3	CIITA_BI	ltevVv3UXIewF3YqSo	9.77553	0.447711	11.8401	0.48417	12.9658	0.425085	-1	1	1	0	0	0
chr6_36655515_36655770	6	chr6	36655515	36655770	256	CDKN1A	+	9029	0	0	0	0	0	0	0	0	0	NA	0	0	0	0	1	1	0	0	0	0	0	0	1	1	NA	3	CIITA_BI	ltevVv3UXIewF3YqSo	9.77553	0.447711	11.8401	0.48417	12.9658	0.425085	-1	1	1	0	0	0
chr10_14879891_14880259	10	chr10	14879891	14880259	369	CDNF	-	92	0	0	1	1	1	1	1	1	6	RFX5_BI_b	0	0	1	1	0	1	1	1	1	1	1	1	1	7	RFX5_BI_b	8	RFX5_BI_a	NA	NA	NA	NA	NA	NA	NA	NA	NA	NA	NA	NA	NA
chr20_48811112_48811311	20	chr20	48811112	48811311	200	CEBPB	+	3993	0	0	0	0	0	0	0	0	0	NA	0	0	0	0	1	1	0	0	0	0	0	0	1	1	NA	3	CIITA_BI	3h4ZBUbsHtJaleLDZ8	10.6471	0.324735	13.934	0.265649	13.8486	0.266061	1	1	1	0	0	0
chr20_48810741_48810938	20	chr20	48810741	48810938	198	CEBPB	+	3622	0	0	0	0	0	0	0	0	0	NA	0	0	0	0	1	1	0	0	0	0	0	0	1	1	NA	3	CIITA_BI	3h4ZBUbsHtJaleLDZ8	10.6471	0.324735	13.934	0.265649	13.8486	0.266061	1	1	1	0	0	0
chr20_48811594_48811981	20	chr20	48811594	48811981	388	CEBPB	+	4475	0	0	0	0	0	0	0	0	0	NA	0	0	0	0	1	1	0	0	0	0	0	0	1	1	NA	3	CIITA_BI	3h4ZBUbsHtJaleLDZ8	10.6471	0.324735	13.934	0.265649	13.8486	0.266061	1	1	1	0	0	0
chr2_37423579_37423899	2	chr2	37423579	37423899	321	CEBPZ-AS1	+	55	1	1	0	0	1	0	0	1	4	CIITA_BI	0	0	0	0	0	1	0	0	0	1	0	0	1	2	NA	3	NA	NA	NA	NA	NA	NA	NA	NA	NA	NA	NA	NA	NA	NA
chr5_122758922_122759214	5	chr5	122758922	122759214	293	CEP120	-	72	0	0	1	1	1	0	1	1	5	RFX5_BI_b	0	0	1	1	0	1	0	0	1	1	0	1	1	6	RFX5_BI_b	5	NA	rSj1EiPkLoACjpVTpI	6.23688	0.539801	4.852	0.589685	5.48826	0.602776	-1	-1	-1	2.32172e-149	2.32172e-149	2.32172e-149
chr18_11851166_11851549	18	chr18	11851166	11851549	384	CHMP1B	+	161	1	1	0	0	1	0	1	1	5	CIITA_BI	0	0	0	0	0	1	0	0	1	1	0	1	1	4	NA	5	NA	llIOeA5X3F.q.ElV1E	10.2886	0.294558	10.985	0.238312	10.8795	0.235889	1	1	1	2.25821e-182	2.25821e-182	2.25821e-182
chr19_1259361_1259542	19	chr19	1259361	1259542	182	CIRBP	+	9724	0	0	0	0	0	0	1	1	2	NA	0	0	0	0	1	1	0	0	0	0	0	0	1	1	NA	3	CIITA_BI	iBoe4NZ3_2gniQnun8	12.8364	0.301477	12.0403	0.28956	12.244	0.283981	-1	-1	-1	9.4846e-182	9.4846e-182	9.4846e-182
chr19_1269558_1270374	19	chr19	1269558	1270374	817	CIRBP-AS1	-	115	1	1	0	0	1	0	1	1	5	CIITA_BI	0	0	0	0	0	1	0	0	0	0	0	1	1	2	NA	3	NA	K_bD35Z1VSVNvV697g	3.4022	0.661798	3.35856	0.585369	3.1655	0.562479	1	0	-1	3.70526e-05	3.70526e-05	3.70526e-05
chr17_6983669_6983854	17	chr17	6983669	6983854	186	CLEC10A	-	69	0	0	0	0	0	0	0	1	1	NA	0	0	0	0	1	1	0	0	0	0	0	0	1	1	NA	3	CIITA_BI	0MjBPlNlVFLVdOXepI	3.0263	0.337747	7.56889	0.602267	9.45569	0.518441	-1	1	1	0	0	0
chr2_201728357_201729693	2	chr2	201728357	201729693	1337	CLK1	-	409	1	1	1	1	1	0	1	1	7	CIITA_CEmark	0	0	0	1	0	1	0	0	1	1	0	0	1	4	NA	4	NA	i8lcq61QU7jt6JMo5M	10.7594	0.494366	9.84181	0.49305	9.64943	0.515563	1	-1	-1	1.28487e-127	1.28487e-127	1.28487e-127
chr2_201727663_201727931	2	chr2	201727663	201727931	269	CLK1	-	1353	1	1	1	0	1	0	0	0	4	CIITA_CEmark	0	0	0	0	0	0	0	0	0	0	0	0	0	0	NA	0	NA	i8lcq61QU7jt6JMo5M	10.7594	0.494366	9.84181	0.49305	9.64943	0.515563	1	-1	-1	1.28487e-127	1.28487e-127	1.28487e-127
chr2_201727368_201727557	2	chr2	201727368	201727557	190	CLK1	-	1727	0	1	1	1	1	1	0	1	6	RFX5_BI_a	0	0	0	0	0	0	0	0	1	0	0	0	1	2	NA	2	NA	i8lcq61QU7jt6JMo5M	10.7594	0.494366	9.84181	0.49305	9.64943	0.515563	1	-1	-1	1.28487e-127	1.28487e-127	1.28487e-127
chr12_108707604_108707822	12	chr12	108707604	108707822	219	CMKLR1	-	6617	0	0	0	0	0	1	0	0	1	NA	0	0	0	0	1	1	0	0	0	0	1	0	1	2	NA	4	CIITA_BI	Z4ifVeKHeQBiuu3r_g	5.56497	0.543046	7.90061	0.55009	8.7362	0.470979	-1	1	1	0	0	0
chr2_198318217_198318761	2	chr2	198318217	198318761	545	COQ10B	+	13	1	1	0	0	1	1	1	1	6	CIITA_BI	0	0	0	1	0	1	0	0	1	1	1	1	1	6	NA	6	NA	ZJx.1LL_Uf3WKy.p50	9.9086	0.22099	10.1299	0.241348	10.9428	0.222025	-1	1	1	0	0	0
chr12_50505406_50505761	12	chr12	50505406	50505761	356	COX14	+	2	0	0	1	1	1	1	1	1	6	RFX5_BI_b	0	0	1	1	0	1	1	1	1	1	1	1	1	7	RFX5_BI_b	8	RFX5_BI_a	0VJlKWSCBIIXSg07IE	8.80985	0.367401	9.19395	0.344503	9.60504	0.310685	-1	1	1	1.41255e-138	1.41255e-138	1.41255e-138
chr10_35416476_35416779	10	chr10	35416476	35416779	304	CREM	+	92	0	1	1	1	1	0	0	1	5	RFX5_BI_a	0	0	0	0	0	1	0	0	0	1	0	0	1	2	NA	3	NA	NA	NA	NA	NA	NA	NA	NA	NA	NA	NA	NA	NA	NA
chr1_85039611_85039902	1	chr1	85039611	85039902	292	CTBS	-	261	0	0	1	0	1	0	0	1	3	NA	1	1	0	0	1	1	0	0	0	0	0	0	1	3	CIITA_BI	3	CIITA_BI	ZFPkAtX9aqnX7Lhnko	7.39241	0.313042	8.80423	0.310546	8.7598	0.31514	0	1	1	0	0	0
chr8_11716359_11716638	8	chr8	11716359	11716638	280	CTSB	-	9008	0	0	0	0	0	0	0	1	1	NA	1	0	0	0	1	1	0	0	0	0	0	0	1	2	NA	3	CIITA_BI	NuR1JdrhJkKdbdDDwA	10.5532	0.325813	13.1183	0.35722	12.2419	0.376374	1	1	1	0	0	0
chr8_11719781_11720135	8	chr8	11719781	11720135	355	CTSB	-	5511	0	0	0	0	0	0	0	0	0	NA	1	1	0	1	0	1	0	0	1	1	1	1	1	8	CIITA_CEmark	6	NA	NuR1JdrhJkKdbdDDwA	10.5532	0.325813	13.1183	0.35722	12.2419	0.376374	1	1	1	0	0	0
chr8_11716215_11716218	8	chr8	11716215	11716218	4	CTSB	-	9428	0	0	0	0	0	0	0	1	1	NA	0	0	0	0	1	1	0	0	0	0	0	0	1	1	NA	3	CIITA_BI	NuR1JdrhJkKdbdDDwA	10.5532	0.325813	13.1183	0.35722	12.2419	0.376374	1	1	1	0	0	0
chr20_57580411_57580652	20	chr20	57580411	57580652	242	CTSZ	-	1657	0	0	0	0	0	0	0	1	1	NA	0	0	0	0	1	1	0	0	0	0	0	0	1	1	NA	3	CIITA_BI	ThH5Ek6d5dEOOS0lF4	10.9559	0.29453	12.7959	0.281695	13.3109	0.256635	-1	1	1	0	0	0
chr4_76940835_76944389	4	chr4	76940835	76944389	3555	CXCL10	-	300	0	0	0	0	0	0	0	0	0	NA	0	0	0	0	1	1	1	1	0	0	0	0	0	0	NA	4	CIITA_CEmark	6h9R5TXVCqVA9.S6cU	3.29231	0.714484	8.32577	0.778679	15.6644	0.311388	-1	1	1	0	0	0
chr4_76944451_76944820	4	chr4	76944451	76944820	370	CXCL10	-	131	0	0	0	0	0	1	0	1	2	NA	0	0	0	0	1	1	1	1	0	0	1	0	1	2	NA	6	CIITA_CEmark	6h9R5TXVCqVA9.S6cU	3.29231	0.714484	8.32577	0.778679	15.6644	0.311388	-1	1	1	0	0	0
chr4_76927659_76927894	4	chr4	76927659	76927894	236	CXCL9	-	747	0	0	0	0	0	0	0	0	0	NA	0	0	0	0	1	1	1	0	0	0	0	0	0	0	NA	3	CIITA_CEmark	64_uVLyXeSjugF19So	2.61148	0.315405	4.27481	0.909406	14.4946	0.48442	-1	1	1	0	0	0
chr18_47814094_47814521	18	chr18	47814094	47814521	428	CXXC1	-	171	1	1	0	0	1	1	1	1	6	CIITA_BI	0	1	0	0	0	1	0	0	1	1	0	1	1	5	NA	5	NA	B6p5otR01_XXdXq.7w	11.0939	0.277682	10.7621	0.280815	10.3988	0.276798	1	-1	-1	3.18563e-152	3.18563e-152	3.18563e-152
chr17_4046882_4047224	17	chr17	4046882	4047224	343	CYB5D2	+	32	1	1	0	0	1	0	1	1	5	CIITA_BI	0	0	0	0	0	1	0	0	1	1	0	1	1	4	NA	5	NA	91f4XHpTfXRJXSM0Go	7.33722	0.309748	7.89772	0.284978	7.60765	0.289647	1	1	1	3.35407e-106	3.35407e-106	3.35407e-106
chr17_4046374_4046672	17	chr17	4046374	4046672	299	CYB5D2	+	87	0	0	0	0	1	1	1	1	4	NA	0	0	0	0	1	1	0	0	1	1	0	1	1	4	NA	6	CIITA_BI	91f4XHpTfXRJXSM0Go	7.33722	0.309748	7.89772	0.284978	7.60765	0.289647	1	1	1	3.35407e-106	3.35407e-106	3.35407e-106
chr4_100737796_100738321	4	chr4	100737796	100738321	526	DAPP1	+	184	1	1	0	0	1	1	1	1	6	CIITA_BI	0	0	0	0	0	1	0	0	0	0	0	0	1	1	NA	2	NA	WFCNmmeR3JerhItIdY	12.811	0.31558	12.2568	0.362463	12.4049	0.357797	-1	-1	-1	2.50802e-78	2.50802e-78	2.50802e-78
chr12_51632912_51633004	12	chr12	51632912	51633004	93	DAZAP2	+	405	0	0	1	1	1	1	1	1	6	RFX5_BI_b	0	0	0	0	0	1	0	0	1	1	1	1	1	5	NA	6	NA	0Lt45pR09p1Ug9ch6s	13.0405	0.20159	14.0171	0.181777	14.1131	0.175468	-1	1	1	0	0	0
chr6_31697729_31697911	6	chr6	31697729	31697911	183	DDAH2	-	128	0	0	0	0	1	0	0	1	2	NA	0	0	0	1	1	1	0	0	0	1	0	0	1	3	NA	4	CIITA_BI	fuiuqN5UElKKR5IJ3c	8.82696	0.452656	8.19454	0.423611	7.02929	0.437447	1	-1	-1	7.68282e-293	7.68282e-293	7.68282e-293
chrX_41193475_41194079	X	chrX	41193475	41194079	605	DDX3X	+	825	1	1	1	0	1	0	1	1	6	CIITA_CEmark	0	0	0	0	0	1	0	0	1	1	0	1	1	4	NA	5	NA	rSFab6S7JTB.eO8sAE	10.5637	0.364992	11.1428	0.361675	11.074	0.350109	0	1	1	1.44625e-80	1.44625e-80	1.44625e-80
chrY_15016987_15017442	Y	chrY	15016987	15017442	456	DDX3Y	+	289	1	1	1	1	0	0	0	0	4	CIITA_CEmark	0	0	0	0	0	0	0	0	0	0	0	0	0	0	NA	0	NA	oE68.e0uHwT2v8UlJI	4.56634	0.684125	4.54454	0.607997	4.56699	0.61425	0	0	0	1	1	1
chr17_62500615_62500827	17	chr17	62500615	62500827	213	DDX5	-	1657	1	0	1	1	0	0	0	0	3	RFX5_BI_a	0	0	0	0	0	0	0	0	0	0	1	1	0	2	NA	2	NA	upM5M15x5J5Fzj681A	13.0278	0.197708	13.139	0.1849	13.1501	0.18147	0	1	1	3.50036e-14	3.50036e-14	3.50036e-14
chr17_62500839_62501896	17	chr17	62500839	62501896	1058	DDX5	-	588	1	1	1	1	1	0	1	1	7	CIITA_CEmark	0	0	0	0	0	1	0	0	1	1	1	1	1	5	NA	6	NA	upM5M15x5J5Fzj681A	13.0278	0.197708	13.139	0.1849	13.1501	0.18147	0	1	1	3.50036e-14	3.50036e-14	3.50036e-14
chr15_66084569_66085283	15	chr15	66084569	66085283	715	DENND4A	-	62	1	1	1	1	1	1	1	1	8	CIITA_CEmark	0	0	0	1	1	1	0	0	1	1	1	1	1	6	NA	7	CIITA_BI	x1_3nnP4LDyxJ5I3d4	5.20292	0.497775	4.88393	0.483607	4.93286	0.474485	0	-1	-1	1.76105e-15	1.76105e-15	1.76105e-15
chr1_153918162_153918664	1	chr1	153918162	153918664	503	DENND4B	-	490	1	0	0	0	1	1	1	1	5	NA	0	0	0	0	1	1	0	0	0	0	0	0	1	1	NA	3	CIITA_BI	fU61rr_y9fQLSkeonI	9.72161	0.38908	10.0365	0.334974	9.73477	0.334063	1	1	0	1.14545e-29	1.14545e-29	1.14545e-29
chr12_122710254_122710647	12	chr12	122710254	122710647	394	DIABLO	-	143	1	1	0	0	1	1	1	1	6	CIITA_BI	0	0	0	0	0	1	0	0	1	1	1	1	1	5	NA	6	NA	xHHCIKrki78XrndBKE	9.9104	0.240614	10.503	0.212365	10.589	0.210366	-1	1	1	6.64991e-205	6.64991e-205	6.64991e-205
chr4_153457130_153457692	4	chr4	153457130	153457692	563	DKFZP434I0714	+	277	1	1	0	1	1	1	1	1	7	CIITA_CEmark	0	0	0	1	0	1	0	0	1	1	0	1	1	5	NA	5	NA	NA	NA	NA	NA	NA	NA	NA	NA	NA	NA	NA	NA	NA
chr15_51911578_51911800	15	chr15	51911578	51911800	223	DMXL2	-	3167	0	0	0	0	0	0	0	0	0	NA	0	0	0	0	1	1	0	0	0	0	0	0	1	1	NA	3	CIITA_BI	KhNKQKSdPRG9SlTh0k	4.59586	0.802109	8.01442	0.685909	8.38161	0.692543	-1	1	1	0	0	0
chr9_33025102_33025646	9	chr9	33025102	33025646	545	DNAJA1	+	106	1	0	1	1	1	0	1	1	6	RFX5_BI_a	0	0	0	0	0	1	0	0	0	1	0	0	1	2	NA	3	NA	NE01SK670u0hd8OpS4	10.9785	0.323094	12.0427	0.283979	13.0801	0.26805	-1	1	1	0	0	0
chr2_25194614_25195219	2	chr2	25194614	25195219	606	DNAJC27	-	256	1	1	0	0	1	1	1	1	6	CIITA_BI	0	0	0	0	0	1	0	0	1	1	1	1	1	5	NA	6	NA	ceiJ6Eu_vJ9eT4_Veo	7.55914	0.475556	6.02341	0.483448	5.83759	0.506642	1	-1	-1	9.82762e-243	9.82762e-243	9.82762e-243
chr2_25195275_25195308	2	chr2	25195275	25195308	34	DNAJC27-AS1	+	295	1	1	0	0	1	0	1	0	4	CIITA_BI	0	0	0	0	0	0	0	0	0	1	1	1	0	3	NA	3	NA	NA	NA	NA	NA	NA	NA	NA	NA	NA	NA	NA	NA	NA
chr11_118972452_118973011	11	chr11	118972452	118973011	560	DPAGT1	-	226	1	1	0	0	1	1	1	1	6	CIITA_BI	0	0	0	0	1	1	0	0	1	1	1	0	1	4	NA	6	CIITA_BI	i6jIH6lKnKBEp1GuE4	9.45289	0.255247	10.1181	0.225048	10.3292	0.232619	-1	1	1	1.22738e-258	1.22738e-258	1.22738e-258
chr5_172192072_172192684	5	chr5	172192072	172192684	613	DUSP1	-	5519	1	1	0	0	1	1	1	1	6	CIITA_BI	0	0	0	0	0	1	0	0	1	1	0	1	1	4	NA	5	NA	EkgiAodLu41r9._dlU	11.0004	0.634998	12.7609	0.490475	11.5777	0.503908	1	1	1	2.37996e-231	2.37996e-231	2.37996e-231
chr5_172195603_172198209	5	chr5	172195603	172198209	2607	DUSP1	-	6	1	1	1	1	1	0	1	1	7	CIITA_CEmark	0	1	0	1	0	1	0	0	1	1	0	1	1	6	NA	5	NA	EkgiAodLu41r9._dlU	11.0004	0.634998	12.7609	0.490475	11.5777	0.503908	1	1	1	2.37996e-231	2.37996e-231	2.37996e-231
chr5_172194284_172195111	5	chr5	172194284	172195111	828	DUSP1	-	3092	1	1	1	1	0	0	0	1	5	CIITA_CEmark	0	0	0	0	0	0	0	0	0	0	0	0	1	1	NA	1	NA	EkgiAodLu41r9._dlU	11.0004	0.634998	12.7609	0.490475	11.5777	0.503908	1	1	1	2.37996e-231	2.37996e-231	2.37996e-231
chr2_241499522_241499823	2	chr2	241499522	241499823	302	DUSP28	+	52	0	1	1	0	1	0	1	1	5	NA	0	0	0	1	1	1	0	0	0	1	0	1	1	4	NA	5	CIITA_BI	ridVPYpfRLtFRPRd.U	8.8473	0.276199	8.79619	0.258524	8.68315	0.251336	1	0	-1	3.02224e-13	3.02224e-13	3.02224e-13
chr12_89740612_89740793	12	chr12	89740612	89740793	182	DUSP6	-	5503	0	0	0	0	0	0	0	1	1	NA	0	0	0	0	1	1	0	0	1	0	0	0	1	2	NA	4	CIITA_BI	reF_FiFUMuQSHaOstY	2.09708	0.722516	8.42484	0.65954	9.02392	0.668765	-1	1	1	0	0	0
chr12_89740024_89740380	12	chr12	89740024	89740380	357	DUSP6	-	5916	0	0	0	0	0	0	0	1	1	NA	0	0	0	0	1	1	0	0	1	0	0	0	1	2	NA	4	CIITA_BI	reF_FiFUMuQSHaOstY	2.09708	0.722516	8.42484	0.65954	9.02392	0.668765	-1	1	1	0	0	0
chr6_74229741_74231034	6	chr6	74229741	74231034	1294	EEF1A1	-	279	1	1	1	1	1	0	1	1	7	CIITA_CEmark	1	1	0	0	1	1	0	0	1	1	0	1	1	6	CIITA_BI	6	CIITA_BI	NkJU7u_In3aHNTf6vk	14.559	0.178762	14.5821	0.174179	14.8205	0.172934	-1	0	1	1.91285e-67	1.91285e-67	1.91285e-67
chr6_74228801_74228905	6	chr6	74228801	74228905	105	EEF1A1	-	1850	0	0	1	1	0	0	0	0	2	RFX5_BI_b	0	0	0	0	0	0	0	0	0	0	0	0	0	0	NA	0	NA	NkJU7u_In3aHNTf6vk	14.559	0.178762	14.5821	0.174179	14.8205	0.172934	-1	0	1	1.91285e-67	1.91285e-67	1.91285e-67
chr19_3985163_3985636	19	chr19	3985163	3985636	474	EEF2	-	175	1	1	0	0	1	0	1	1	5	CIITA_BI	0	0	0	0	0	1	0	0	1	1	0	1	1	4	NA	5	NA	66sTpWS6f_VSAqgKBE	13.2501	0.183153	13.1977	0.186711	13.1571	0.181694	0	-1	-1	1.67555e-08	1.67555e-08	1.67555e-08
chr17_39848085_39848486	17	chr17	39848085	39848486	402	EIF1	+	2959	1	0	1	0	0	0	0	1	3	NA	0	0	0	0	1	1	0	0	0	0	0	1	0	1	NA	3	CIITA_BI	oidAild8WcmK4yhN6c	12.8563	0.321766	13.0877	0.276124	13.6869	0.27254	-1	1	1	3.16009e-187	3.16009e-187	3.16009e-187
chr17_39847338_39847731	17	chr17	39847338	39847731	394	EIF1	+	2212	1	0	1	1	0	0	0	1	4	RFX5_BI_a	0	0	0	0	0	1	0	0	0	0	0	0	0	0	NA	1	NA	oidAild8WcmK4yhN6c	12.8563	0.321766	13.0877	0.276124	13.6869	0.27254	-1	1	1	3.16009e-187	3.16009e-187	3.16009e-187
chr17_39844702_39846803	17	chr17	39844702	39846803	2102	EIF1	+	424	1	1	1	1	1	1	1	1	8	CIITA_CEmark	1	1	0	1	1	1	0	0	1	1	1	1	1	8	CIITA_CEmark	7	CIITA_BI	oidAild8WcmK4yhN6c	12.8563	0.321766	13.0877	0.276124	13.6869	0.27254	-1	1	1	3.16009e-187	3.16009e-187	3.16009e-187
chr3_40350809_40351439	3	chr3	40350809	40351439	631	EIF1B	+	267	1	1	0	0	1	0	1	1	5	CIITA_BI	0	0	0	0	0	1	0	0	1	1	0	1	1	4	NA	5	NA	NeUv3for6T7AooEnwo	10.5478	0.314471	10.794	0.333386	11.0117	0.318577	-1	1	1	3.36154e-62	3.36154e-62	3.36154e-62
chr17_7475914_7476216	17	chr17	7475914	7476216	303	EIF4A1	+	109	1	0	0	0	1	1	1	1	5	NA	0	0	0	0	1	1	0	0	1	1	1	1	1	5	NA	7	CIITA_BI	NA	NA	NA	NA	NA	NA	NA	NA	NA	NA	NA	NA	NA
chr3_186501112_186502318	3	chr3	186501112	186502318	1207	EIF4A2	+	248	1	1	1	1	1	1	1	1	8	CIITA_CEmark	0	0	0	0	0	1	0	0	0	1	0	1	1	3	NA	4	NA	KoV75wlUkJDXKyr8NU	12.9938	0.237351	12.5116	0.226655	12.0488	0.232575	1	-1	-1	7.6088e-289	7.6088e-289	7.6088e-289
chr11_10829840_10830667	11	chr11	10829840	10830667	828	EIF4G2	-	85	1	1	0	1	0	1	1	1	6	CIITA_CEmark	0	0	0	0	0	1	0	0	0	0	1	1	1	3	NA	4	NA	0Op.O5yP8M1_JepC5E	12.702	0.207763	12.717	0.265163	12.5864	0.25863	1	0	-1	2.57061e-11	2.57061e-11	2.57061e-11
chr14_103801291_103801709	14	chr14	103801291	103801709	419	EIF5	+	94	1	1	1	0	1	0	0	1	5	CIITA_CEmark	0	0	0	0	0	1	0	0	0	0	0	0	1	1	NA	2	NA	KXXaHaHavzNmXR9NUs	9.19703	0.387375	9.46119	0.443031	9.55288	0.44235	0	1	1	9.12277e-23	9.12277e-23	9.12277e-23
chr14_103800299_103800848	14	chr14	103800299	103800848	550	EIF5	+	39	1	0	1	1	1	1	1	1	7	RFX5_BI_a	0	0	0	1	0	1	0	0	0	1	1	1	1	5	NA	5	NA	KXXaHaHavzNmXR9NUs	9.19703	0.387375	9.46119	0.443031	9.55288	0.44235	0	1	1	9.12277e-23	9.12277e-23	9.12277e-23
chr14_103802384_103802589	14	chr14	103802384	103802589	206	EIF5	+	1187	0	0	1	1	0	0	0	0	2	RFX5_BI_b	0	0	0	0	0	0	0	0	0	0	0	0	0	0	NA	0	NA	KXXaHaHavzNmXR9NUs	9.19703	0.387375	9.46119	0.443031	9.55288	0.44235	0	1	1	9.12277e-23	9.12277e-23	9.12277e-23
chr1_150601509_150602141	1	chr1	150601509	150602141	633	ENSA	-	100	1	0	1	1	1	1	1	1	7	RFX5_BI_a	0	0	0	0	0	1	0	0	1	1	1	1	1	5	NA	6	NA	Nl4iJ4IpAnApQMVCXI	8.87106	0.414084	8.80332	0.472627	9.57189	0.478382	-1	0	1	6.42744e-96	6.42744e-96	6.42744e-96
chr10_97517942_97518035	10	chr10	97517942	97518035	94	ENTPD1	+	2270	0	0	0	0	1	0	0	1	2	NA	0	0	0	0	1	1	0	0	0	0	0	0	1	1	NA	3	CIITA_BI	r21KiT.XU2S70KU19U	6.93143	0.540288	8.72507	0.42928	9.98033	0.401772	-1	1	1	0	0	0
chr8_37595082_37595194	8	chr8	37595082	37595194	113	ERLIN2	+	886	0	0	0	0	1	0	1	1	3	NA	0	0	0	0	1	1	0	0	0	0	0	0	1	1	NA	3	CIITA_BI	9TPqszxIprleeH2FJo	5.90641	0.404042	6.76786	0.373751	6.58283	0.379043	1	1	1	1.36819e-136	1.36819e-136	1.36819e-136
chr12_112452274_112452415	12	chr12	112452274	112452415	142	ERP29	+	1123	1	1	0	0	1	0	1	1	5	CIITA_BI	0	0	0	0	0	0	0	0	1	1	0	0	1	3	NA	3	NA	inreqMnokfHSunrgOE	12.8282	0.189007	13.0782	0.175784	13.5526	0.174895	-1	1	1	3.09355e-285	3.09355e-285	3.09355e-285
chr5_137878731_137878943	5	chr5	137878731	137878943	213	ETF1	-	46	0	0	0	0	1	1	1	1	4	NA	0	0	0	0	1	1	0	0	1	1	1	1	1	5	NA	7	CIITA_BI	0iquAFsl.k93Ml3kiI	9.60264	0.287857	10.5245	0.280604	10.441	0.281369	1	1	1	3.57083e-229	3.57083e-229	3.57083e-229
chr12_11805478_11805723	12	chr12	11805478	11805723	246	ETV6	+	2691	0	0	0	0	1	0	0	1	2	NA	0	0	0	0	1	1	0	1	0	0	0	0	1	1	NA	4	CIITA_CEmark	9WQUXkBSBh3IP19VlU	8.94706	0.243844	9.87621	0.239202	10.5772	0.240979	-1	1	1	0	0	0
chr12_11805034_11805228	12	chr12	11805034	11805228	195	ETV6	+	2247	0	0	0	0	0	0	0	0	0	NA	0	0	0	0	1	1	0	0	0	0	0	0	0	0	NA	2	CIITA_BI	9WQUXkBSBh3IP19VlU	8.94706	0.243844	9.87621	0.239202	10.5772	0.240979	-1	1	1	0	0	0
chr6_116786393_116787202	6	chr6	116786393	116787202	810	FAM26F	+	3861	0	0	0	0	0	0	0	1	1	NA	0	0	0	0	1	1	1	1	0	0	0	0	1	1	NA	5	CIITA_CEmark	uqdk1AIMwR1CTgIukk	7.95499	0.925441	7.08049	1.0121	13.5138	0.951268	-1	-1	1	0	0	0
chr6_116787636_116788081	6	chr6	116787636	116788081	446	FAM26F	+	5104	0	0	0	0	0	0	0	0	0	NA	0	0	0	0	1	1	0	0	0	0	0	0	0	0	NA	2	CIITA_BI	uqdk1AIMwR1CTgIukk	7.95499	0.925441	7.08049	1.0121	13.5138	0.951268	-1	-1	1	0	0	0
chr1_118148479_118148530	1	chr1	118148479	118148530	52	FAM46C	+	73	1	1	0	0	0	1	1	1	5	CIITA_BI	0	0	0	0	0	0	0	0	0	0	1	1	1	3	NA	3	NA	KuXKK3qj139uutHBfE	11.3013	0.409881	5.64154	0.517474	5.24661	0.489535	1	-1	-1	0	0	0
chr7_5560578_5561098	7	chr7	5560578	5561098	521	FBXL18	-	7179	0	0	0	0	0	0	0	0	0	NA	0	0	0	0	1	1	1	0	0	0	0	0	0	0	NA	3	CIITA_CEmark	fVum3Rrjl514T670ew	7.58301	0.408533	7.4716	0.397766	6.86101	0.39798	1	-1	-1	8.54746e-92	8.54746e-92	8.54746e-92
chr19_17866861_17867033	19	chr19	17866861	17867033	173	FCHO1	+	4576	0	0	1	1	0	0	1	1	4	RFX5_BI_b	0	0	0	0	0	0	0	0	0	0	0	1	1	2	NA	2	NA	xrxZO2euCKK.lEqOxc	6.51396	0.690287	6.52455	0.588161	7.50876	0.59398	-1	0	1	1.89076e-88	1.89076e-88	1.89076e-88
chr5_108084243_108084677	5	chr5	108084243	108084677	435	FER	+	721	1	1	0	0	1	1	1	1	6	CIITA_BI	0	0	0	0	0	1	0	0	1	1	1	1	1	5	NA	6	NA	fkLICKMWjtJ1Uke1Io	5.48738	0.399285	5.91896	0.371304	6.06867	0.363445	-1	1	1	8.55664e-71	8.55664e-71	8.55664e-71
chr7_76821253_76821541	7	chr7	76821253	76821541	289	FGL2	-	7609	0	0	0	0	0	0	0	0	0	NA	0	0	0	0	1	1	0	0	0	0	0	0	0	0	NA	2	CIITA_BI	iX3qB7qexxL0p66.jk	7.80352	0.557275	12.8662	0.36692	15.7065	0.284699	-1	1	1	0	0	0
chr7_76820660_76820775	7	chr7	76820660	76820775	116	FGL2	-	8375	0	0	0	0	0	0	0	0	0	NA	0	0	0	0	1	1	0	0	0	0	0	0	0	0	NA	2	CIITA_BI	iX3qB7qexxL0p66.jk	7.80352	0.557275	12.8662	0.36692	15.7065	0.284699	-1	1	1	0	0	0
chr7_76820848_76821075	7	chr7	76820848	76821075	228	FGL2	-	8075	0	0	0	0	0	0	0	0	0	NA	0	0	0	0	1	1	0	0	0	0	0	0	0	0	NA	2	CIITA_BI	iX3qB7qexxL0p66.jk	7.80352	0.557275	12.8662	0.36692	15.7065	0.284699	-1	1	1	0	0	0
chr19_56111011_56111514	19	chr19	56111011	56111514	504	FIZ1	-	118	1	1	0	0	1	0	1	1	5	CIITA_BI	0	0	0	0	1	1	0	0	1	1	0	0	1	3	NA	5	CIITA_BI	H_VXbV3VS79ShVQwF8	7.04858	0.278741	6.89386	0.251668	6.94375	0.255949	0	-1	-1	1.37673e-12	1.37673e-12	1.37673e-12
chr11_64007867_64008424	11	chr11	64007867	64008424	558	FKBP2	+	12	1	0	1	1	1	1	1	1	7	RFX5_BI_a	0	0	0	1	0	1	0	0	1	1	1	1	1	6	NA	6	NA	65HEaoJ6COoSL_Ekl4	8.93561	0.363277	9.6098	0.28701	9.53239	0.293705	1	1	1	2.64773e-129	2.64773e-129	2.64773e-129
chr14_75749339_75749848	14	chr14	75749339	75749848	510	FOS	+	3859	1	0	1	0	0	0	0	1	3	NA	0	1	0	0	1	1	0	0	0	0	0	0	1	2	NA	3	CIITA_BI	cVLhH0iJ6y8sk74lKU	5.91761	1.11518	11.7624	0.81224	9.80645	0.813748	1	1	1	0	0	0
chr14_75745413_75748710	14	chr14	75745413	75748710	3298	FOS	+	67	1	1	1	1	1	1	1	1	8	CIITA_CEmark	1	1	0	1	0	1	0	0	1	1	0	1	1	7	CIITA_CEmark	5	NA	cVLhH0iJ6y8sk74lKU	5.91761	1.11518	11.7624	0.81224	9.80645	0.813748	1	1	1	0	0	0
chr14_75749950_75750303	14	chr14	75749950	75750303	354	FOS	+	4470	0	0	1	0	0	0	0	1	2	NA	1	1	1	0	1	0	0	0	0	0	0	0	1	4	CIITA_CEmark	2	NA	cVLhH0iJ6y8sk74lKU	5.91761	1.11518	11.7624	0.81224	9.80645	0.813748	1	1	1	0	0	0
chr19_45975365_45975764	19	chr19	45975365	45975764	400	FOSB	+	4113	1	0	1	1	0	0	0	1	4	RFX5_BI_a	0	0	0	0	0	0	0	0	0	0	0	0	0	0	NA	0	NA	96ltV3Vfr3ke_UMAJ0	4.25711	0.995497	8.25176	1.10292	6.92765	0.968342	1	1	1	2.49776e-283	2.49776e-283	2.49776e-283
chr19_45974667_45975302	19	chr19	45974667	45975302	636	FOSB	+	3415	1	1	1	1	0	0	0	1	5	CIITA_CEmark	0	0	0	0	0	0	0	0	0	0	0	0	0	0	NA	0	NA	96ltV3Vfr3ke_UMAJ0	4.25711	0.995497	8.25176	1.10292	6.92765	0.968342	1	1	1	2.49776e-283	2.49776e-283	2.49776e-283
chr19_45974183_45974615	19	chr19	45974183	45974615	433	FOSB	+	2931	1	1	1	1	0	0	0	1	5	CIITA_CEmark	0	0	0	0	0	1	0	0	0	0	0	0	0	0	NA	1	NA	96ltV3Vfr3ke_UMAJ0	4.25711	0.995497	8.25176	1.10292	6.92765	0.968342	1	1	1	2.49776e-283	2.49776e-283	2.49776e-283
chr19_45971187_45974093	19	chr19	45971187	45974093	2907	FOSB	+	65	1	1	1	1	1	1	1	1	8	CIITA_CEmark	0	0	0	0	0	1	0	0	1	1	1	1	1	5	NA	6	NA	96ltV3Vfr3ke_UMAJ0	4.25711	0.995497	8.25176	1.10292	6.92765	0.968342	1	1	1	2.49776e-283	2.49776e-283	2.49776e-283
chr2_48541191_48541401	2	chr2	48541191	48541401	211	FOXN2	+	393	0	0	0	0	1	1	1	1	4	NA	0	0	0	1	1	1	0	0	1	1	1	1	1	6	NA	7	CIITA_BI	THlLI4UtELgUfdL5Q0	10.1404	0.274341	10.3558	0.329799	11.7673	0.329003	-1	1	1	0	0	0
chr11_61730089_61731949	11	chr11	61730089	61731949	1861	FTH1	-	3183	0	0	0	0	0	0	0	1	1	NA	1	1	1	1	1	1	1	1	0	1	0	0	1	6	CIITA_CEmark	6	CIITA_CEmark	Tne5dcb8XtTt8ef4W4	13.6597	0.237088	14.9889	0.195331	14.6898	0.198602	1	1	1	0	0	0
chr11_61732483_61733359	11	chr11	61732483	61733359	877	FTH1	-	1773	0	1	1	0	1	0	0	1	4	NA	1	1	1	0	1	1	0	0	0	0	0	0	1	4	CIITA_CEmark	3	CIITA_BI	Tne5dcb8XtTt8ef4W4	13.6597	0.237088	14.9889	0.195331	14.6898	0.198602	1	1	1	0	0	0
chr11_61734750_61735124	11	chr11	61734750	61735124	375	FTH1	-	8	1	0	0	0	1	1	1	1	5	NA	0	1	0	1	1	1	0	0	1	1	1	1	1	7	NA	7	CIITA_BI	Tne5dcb8XtTt8ef4W4	13.6597	0.237088	14.9889	0.195331	14.6898	0.198602	1	1	1	0	0	0
chr11_61733948_61734667	11	chr11	61733948	61734667	720	FTH1	-	465	0	0	1	1	0	0	0	1	3	RFX5_BI_b	0	1	0	1	1	1	0	0	1	1	0	1	1	6	NA	6	CIITA_BI	Tne5dcb8XtTt8ef4W4	13.6597	0.237088	14.9889	0.195331	14.6898	0.198602	1	1	1	0	0	0
chr11_61733614_61733864	11	chr11	61733614	61733864	251	FTH1	-	1268	0	0	1	0	0	0	0	1	2	NA	0	1	0	0	1	1	0	0	0	1	0	0	0	2	NA	3	CIITA_BI	Tne5dcb8XtTt8ef4W4	13.6597	0.237088	14.9889	0.195331	14.6898	0.198602	1	1	1	0	0	0
chr19_49469989_49472161	19	chr19	49469989	49472161	2173	FTL	+	1424	0	0	0	0	0	0	0	1	1	NA	1	1	1	1	1	1	1	1	0	1	0	0	1	6	CIITA_CEmark	6	CIITA_CEmark	E1xFxd3ep9z9hZjjuk	14.1043	0.252126	15.1195	0.225654	14.8254	0.223529	1	1	1	0	0	0
chr19_49469690_49469873	19	chr19	49469690	49469873	184	FTL	+	1125	0	0	0	0	0	0	0	0	0	NA	0	0	0	0	1	1	0	0	0	0	0	0	1	1	NA	3	CIITA_BI	E1xFxd3ep9z9hZjjuk	14.1043	0.252126	15.1195	0.225654	14.8254	0.223529	1	1	1	0	0	0
chr19_49468532_49469024	19	chr19	49468532	49469024	493	FTL	+	33	0	0	0	0	1	1	1	1	4	NA	0	0	1	1	1	1	0	0	0	0	1	0	1	4	RFX5_BI_b	4	CIITA_BI	E1xFxd3ep9z9hZjjuk	14.1043	0.252126	15.1195	0.225654	14.8254	0.223529	1	1	1	0	0	0
chr16_31191245_31192163	16	chr16	31191245	31192163	919	FUS	+	185	1	1	1	1	1	1	1	1	8	CIITA_CEmark	0	0	0	1	0	1	0	0	0	1	0	1	1	4	NA	4	NA	0SPFeVJKB6DEu9qiCk	5.42578	0.586174	5.79225	0.517229	5.80262	0.498193	0	1	1	5.16823e-17	5.16823e-17	5.16823e-17
chr19_50316656_50317049	19	chr19	50316656	50317049	394	FUZ	-	89	1	1	0	0	0	0	0	1	3	CIITA_BI	0	0	0	0	0	1	0	0	1	0	0	0	1	2	NA	3	NA	Bgl6UVEd5OV0VR9.hw	6.11626	0.413041	6.07381	0.396608	5.45781	0.410094	1	0	-1	8.4708e-82	8.4708e-82	8.4708e-82
chr4_76598573_76598993	4	chr4	76598573	76598993	421	G3BP2	-	94	1	0	0	0	1	1	1	1	5	NA	0	0	0	0	1	1	0	0	1	1	1	1	1	5	NA	7	CIITA_BI	6UPSjPleU1OAHvekUA	9.89489	0.286136	10.1702	0.327316	10.8713	0.31456	-1	1	1	2.35017e-208	2.35017e-208	2.35017e-208
chr21_34914858_34915945	21	chr21	34914858	34915945	1088	GART	-	337	1	1	1	1	1	1	1	1	8	CIITA_CEmark	0	0	0	1	0	1	0	0	1	1	1	1	1	6	NA	6	NA	fP15JX0nrpS6B7En6I	8.79587	0.37547	8.82767	0.331661	10.2688	0.317049	-1	0	1	0	0	0
chr19_19496412_19496717	19	chr19	19496412	19496717	306	GATAD2A	+	76	0	0	1	1	1	1	1	1	6	RFX5_BI_b	0	0	1	1	0	1	0	1	1	1	1	1	1	7	RFX5_BI_b	7	NA	NvUPidSV6.1xU5Lyoc	10.415	0.193641	10.5577	0.170425	10.7104	0.168457	-1	1	1	9.01e-81	9.01e-81	9.01e-81
chr1_89522234_89522274	1	chr1	89522234	89522274	41	GBP1	-	8769	0	0	0	0	0	0	0	0	0	NA	0	0	0	0	1	1	0	0	0	0	0	0	0	0	NA	2	CIITA_BI	ivdSKCuggFOpKLKD4s	6.69436	0.621277	8.98193	0.684393	15.5535	0.47418	-1	1	1	0	0	0
chr1_89530475_89530963	1	chr1	89530475	89530963	489	GBP1	-	80	0	0	0	0	0	0	0	1	1	NA	0	0	0	0	1	1	0	1	0	0	0	0	1	1	NA	4	CIITA_CEmark	ivdSKCuggFOpKLKD4s	6.69436	0.621277	8.98193	0.684393	15.5535	0.47418	-1	1	1	0	0	0
chr1_89529946_89530275	1	chr1	89529946	89530275	330	GBP1	-	768	0	0	0	0	0	0	0	0	0	NA	0	0	0	0	1	1	1	0	0	0	0	0	0	0	NA	3	CIITA_CEmark	ivdSKCuggFOpKLKD4s	6.69436	0.621277	8.98193	0.684393	15.5535	0.47418	-1	1	1	0	0	0
chr1_89528826_89528937	1	chr1	89528826	89528937	112	GBP1	-	2106	0	0	0	0	0	0	0	0	0	NA	0	0	0	0	1	1	0	0	0	0	0	0	0	0	NA	2	CIITA_BI	ivdSKCuggFOpKLKD4s	6.69436	0.621277	8.98193	0.684393	15.5535	0.47418	-1	1	1	0	0	0
chr1_89522740_89522937	1	chr1	89522740	89522937	198	GBP1	-	8106	0	0	0	0	0	0	0	0	0	NA	0	0	0	0	1	1	1	0	0	0	0	0	0	0	NA	3	CIITA_CEmark	ivdSKCuggFOpKLKD4s	6.69436	0.621277	8.98193	0.684393	15.5535	0.47418	-1	1	1	0	0	0
chr1_89521266_89521831	1	chr1	89521266	89521831	566	GBP1	-	9212	0	0	0	0	0	0	0	0	0	NA	0	0	0	0	1	1	0	1	0	0	0	0	0	0	NA	3	CIITA_CEmark	ivdSKCuggFOpKLKD4s	6.69436	0.621277	8.98193	0.684393	15.5535	0.47418	-1	1	1	0	0	0
chr1_89592200_89593164	1	chr1	89592200	89593164	965	GBP2	-	358	0	0	0	0	0	1	0	1	2	NA	0	0	0	0	1	1	1	1	0	0	1	0	1	2	NA	6	CIITA_CEmark	xl7UnV3VQgEE4OJB9I	8.64447	0.471965	11.5221	0.401824	15.0348	0.337957	-1	1	1	0	0	0
chr1_89737071_89737272	1	chr1	89737071	89737272	202	GBP5	-	1272	0	0	0	0	0	0	0	0	0	NA	0	0	0	0	1	1	0	0	0	0	0	0	0	0	NA	2	CIITA_BI	lkoEEjkoEp5EnSRBPU	5.3393	0.702958	7.38293	0.749056	16.4218	0.455317	-1	1	1	0	0	0
chr1_89732096_89732158	1	chr1	89732096	89732158	63	GBP5	-	6386	0	0	0	0	0	0	0	0	0	NA	0	0	0	0	1	1	0	0	0	0	0	0	0	0	NA	2	CIITA_BI	lkoEEjkoEp5EnSRBPU	5.3393	0.702958	7.38293	0.749056	16.4218	0.455317	-1	1	1	0	0	0
chr1_89737358_89738495	1	chr1	89737358	89738495	1138	GBP5	-	49	0	0	0	0	0	0	0	1	1	NA	0	0	0	0	1	1	1	1	0	0	1	0	1	2	NA	6	CIITA_CEmark	lkoEEjkoEp5EnSRBPU	5.3393	0.702958	7.38293	0.749056	16.4218	0.455317	-1	1	1	0	0	0
chr1_89736523_89737019	1	chr1	89736523	89737019	497	GBP5	-	1525	0	0	0	0	0	0	0	0	0	NA	0	0	0	0	1	1	1	0	0	0	0	0	0	0	NA	3	CIITA_CEmark	lkoEEjkoEp5EnSRBPU	5.3393	0.702958	7.38293	0.749056	16.4218	0.455317	-1	1	1	0	0	0
chr1_89736166_89736360	1	chr1	89736166	89736360	195	GBP5	-	2184	0	0	0	0	0	0	0	0	0	NA	0	0	0	0	1	1	0	0	0	0	0	0	0	0	NA	2	CIITA_BI	lkoEEjkoEp5EnSRBPU	5.3393	0.702958	7.38293	0.749056	16.4218	0.455317	-1	1	1	0	0	0
chr1_89728402_89728630	1	chr1	89728402	89728630	229	GBP5	-	9914	0	0	0	0	0	0	0	0	0	NA	0	0	0	0	1	1	0	0	0	0	0	0	0	0	NA	2	CIITA_BI	lkoEEjkoEp5EnSRBPU	5.3393	0.702958	7.38293	0.749056	16.4218	0.455317	-1	1	1	0	0	0
chr1_89730396_89730603	1	chr1	89730396	89730603	208	GBP5	-	7941	0	0	0	0	0	0	0	0	0	NA	0	0	0	0	1	1	0	0	0	0	0	0	0	0	NA	2	CIITA_BI	lkoEEjkoEp5EnSRBPU	5.3393	0.702958	7.38293	0.749056	16.4218	0.455317	-1	1	1	0	0	0
chr2_191746826_191746940	2	chr2	191746826	191746940	115	GLS	+	1280	1	1	1	0	1	1	0	1	6	CIITA_CEmark	0	0	0	0	0	0	0	0	1	1	0	0	1	3	NA	3	NA	NA	NA	NA	NA	NA	NA	NA	NA	NA	NA	NA	NA	NA
chr2_191745416_191745766	2	chr2	191745416	191745766	351	GLS	+	130	1	0	1	1	1	1	1	1	7	RFX5_BI_a	0	0	0	0	0	1	0	0	0	0	1	0	1	2	NA	3	NA	NA	NA	NA	NA	NA	NA	NA	NA	NA	NA	NA	NA	NA
chr2_191746273_191746818	2	chr2	191746273	191746818	546	GLS	+	727	1	1	1	1	1	1	0	1	7	CIITA_CEmark	0	0	0	0	0	1	0	0	1	1	0	0	1	3	NA	4	NA	NA	NA	NA	NA	NA	NA	NA	NA	NA	NA	NA	NA	NA
chr19_48248481_48249003	19	chr19	48248481	48249003	523	GLTSCR2	+	211	1	1	0	0	1	0	1	1	5	CIITA_BI	0	0	0	0	1	1	0	0	1	1	0	1	1	4	NA	6	CIITA_BI	KGQsQrgnrogmpvW4jU	13.7927	0.199842	13.2217	0.199556	13.171	0.19649	1	-1	-1	3.59649e-208	3.59649e-208	3.59649e-208
chr1_182358099_182358268	1	chr1	182358099	182358268	170	GLUL	-	2271	0	0	0	0	0	0	0	0	0	NA	0	0	0	0	1	1	0	0	0	0	0	0	0	0	NA	2	CIITA_BI	HKpLMd80uYrJ6pe4y8	6.22167	0.478219	6.77911	0.403455	7.50687	0.395757	-1	1	1	1.56393e-201	1.56393e-201	1.56393e-201
chr1_182358460_182358693	1	chr1	182358460	182358693	234	GLUL	-	1846	0	0	0	0	0	0	0	0	0	NA	0	0	0	0	1	1	0	0	0	0	0	0	0	0	NA	2	CIITA_BI	HKpLMd80uYrJ6pe4y8	6.22167	0.478219	6.77911	0.403455	7.50687	0.395757	-1	1	1	1.56393e-201	1.56393e-201	1.56393e-201
chr1_182356618_182357384	1	chr1	182356618	182357384	767	GLUL	-	3155	0	0	0	0	0	0	0	0	0	NA	0	0	0	0	1	1	1	0	0	0	0	0	0	0	NA	3	CIITA_CEmark	HKpLMd80uYrJ6pe4y8	6.22167	0.478219	6.77911	0.403455	7.50687	0.395757	-1	1	1	1.56393e-201	1.56393e-201	1.56393e-201
chr1_182359368_182359702	1	chr1	182359368	182359702	335	GLUL	-	837	0	0	0	0	0	0	0	0	0	NA	0	0	0	0	1	1	0	1	0	0	0	0	0	0	NA	3	CIITA_CEmark	HKpLMd80uYrJ6pe4y8	6.22167	0.478219	6.77911	0.403455	7.50687	0.395757	-1	1	1	1.56393e-201	1.56393e-201	1.56393e-201
chr1_182357590_182358014	1	chr1	182357590	182358014	425	GLUL	-	2525	0	0	0	0	0	0	0	0	0	NA	0	0	0	0	1	1	1	0	0	0	0	0	0	0	NA	3	CIITA_CEmark	HKpLMd80uYrJ6pe4y8	6.22167	0.478219	6.77911	0.403455	7.50687	0.395757	-1	1	1	1.56393e-201	1.56393e-201	1.56393e-201
chr1_182353385_182354001	1	chr1	182353385	182354001	617	GLUL	-	6538	0	0	0	0	0	0	0	0	0	NA	0	0	0	0	1	1	1	1	0	0	0	0	0	0	NA	4	CIITA_CEmark	HKpLMd80uYrJ6pe4y8	6.22167	0.478219	6.77911	0.403455	7.50687	0.395757	-1	1	1	1.56393e-201	1.56393e-201	1.56393e-201
chr1_182360498_182360887	1	chr1	182360498	182360887	390	GLUL	-	41	0	0	0	0	1	1	1	1	4	NA	0	1	0	1	1	1	0	1	0	1	1	1	1	6	NA	7	CIITA_CEmark	HKpLMd80uYrJ6pe4y8	6.22167	0.478219	6.77911	0.403455	7.50687	0.395757	-1	1	1	1.56393e-201	1.56393e-201	1.56393e-201
chr1_182360196_182360436	1	chr1	182360196	182360436	241	GLUL	-	103	0	0	0	0	1	0	0	1	2	NA	0	0	0	0	1	1	0	1	0	1	0	0	1	2	NA	5	CIITA_CEmark	HKpLMd80uYrJ6pe4y8	6.22167	0.478219	6.77911	0.403455	7.50687	0.395757	-1	1	1	1.56393e-201	1.56393e-201	1.56393e-201
chr1_182358766_182359329	1	chr1	182358766	182359329	564	GLUL	-	1210	0	0	0	0	0	0	0	0	0	NA	0	0	0	0	1	1	1	1	0	0	0	0	1	1	NA	5	CIITA_CEmark	HKpLMd80uYrJ6pe4y8	6.22167	0.478219	6.77911	0.403455	7.50687	0.395757	-1	1	1	1.56393e-201	1.56393e-201	1.56393e-201
chr1_182350967_182352217	1	chr1	182350967	182352217	1251	GLUL	-	8322	0	0	0	0	0	0	0	0	0	NA	0	1	0	0	1	1	1	1	0	0	0	0	0	1	NA	4	CIITA_CEmark	HKpLMd80uYrJ6pe4y8	6.22167	0.478219	6.77911	0.403455	7.50687	0.395757	-1	1	1	1.56393e-201	1.56393e-201	1.56393e-201
chr1_182354395_182354723	1	chr1	182354395	182354723	329	GLUL	-	5816	0	0	0	0	0	0	0	0	0	NA	0	0	0	0	1	1	1	0	0	0	0	0	0	0	NA	3	CIITA_CEmark	HKpLMd80uYrJ6pe4y8	6.22167	0.478219	6.77911	0.403455	7.50687	0.395757	-1	1	1	1.56393e-201	1.56393e-201	1.56393e-201
chr1_182352460_182353297	1	chr1	182352460	182353297	838	GLUL	-	7242	0	0	0	0	0	0	0	0	0	NA	0	0	0	0	1	1	1	1	0	0	0	0	0	0	NA	4	CIITA_CEmark	HKpLMd80uYrJ6pe4y8	6.22167	0.478219	6.77911	0.403455	7.50687	0.395757	-1	1	1	1.56393e-201	1.56393e-201	1.56393e-201
chr1_182354795_182355789	1	chr1	182354795	182355789	995	GLUL	-	4750	0	0	0	0	0	0	0	0	0	NA	0	0	0	0	1	1	1	1	0	0	0	0	0	0	NA	4	CIITA_CEmark	HKpLMd80uYrJ6pe4y8	6.22167	0.478219	6.77911	0.403455	7.50687	0.395757	-1	1	1	1.56393e-201	1.56393e-201	1.56393e-201
chr1_182350621_182350921	1	chr1	182350621	182350921	301	GLUL	-	9618	0	0	0	0	0	0	0	0	0	NA	0	0	0	0	1	1	1	1	0	0	0	0	0	0	NA	4	CIITA_CEmark	HKpLMd80uYrJ6pe4y8	6.22167	0.478219	6.77911	0.403455	7.50687	0.395757	-1	1	1	1.56393e-201	1.56393e-201	1.56393e-201
chr3_121468295_121468633	3	chr3	121468295	121468633	339	GOLGB1	-	19	1	1	0	0	1	1	1	1	6	CIITA_BI	0	0	0	0	0	1	0	0	1	0	1	1	1	4	NA	5	NA	KRoC5eQASK6MYoSvok	7.2792	0.881677	6.95306	0.949789	6.68812	0.975698	1	-1	-1	2.91474e-13	2.91474e-13	2.91474e-13
chr3_119814227_119814731	3	chr3	119814227	119814731	505	GSK3B	-	963	1	1	1	0	1	1	1	1	7	CIITA_CEmark	0	0	0	0	0	1	0	0	0	0	1	0	1	2	NA	3	NA	0efeTSfUHUXgS1YklI	8.09957	0.272798	9.51849	0.267841	9.97567	0.269876	-1	1	1	0	0	0
chr14_81685563_81686175	14	chr14	81685563	81686175	613	GTF2A1	-	1121	1	1	1	0	1	0	1	1	6	CIITA_CEmark	0	0	0	0	0	1	0	0	1	1	0	1	1	4	NA	5	NA	congjqSuggiVdDLgjg	4.66739	0.555532	4.63112	0.535569	5.35691	0.500641	-1	0	1	9.79176e-69	9.79176e-69	9.79176e-69
chr3_129032940_129033381	3	chr3	129032940	129033381	442	H1FX-AS1	+	1732	1	1	1	0	0	1	1	1	6	CIITA_CEmark	0	0	0	0	0	0	0	0	0	0	0	0	1	1	NA	1	NA	NA	NA	NA	NA	NA	NA	NA	NA	NA	NA	NA	NA	NA
chr17_73771097_73771300	17	chr17	73771097	73771300	204	H3F3B	-	4560	0	0	0	0	0	0	0	1	1	NA	0	0	0	0	1	1	0	0	0	1	0	0	0	1	NA	3	CIITA_BI	ciR0FSCmCMn.r7KafU	11.871	0.380083	11.4763	0.328879	11.4605	0.332648	0	-1	-1	1.03569e-44	1.03569e-44	1.03569e-44
chr17_73771547_73771779	17	chr17	73771547	73771779	233	H3F3B	-	4081	0	0	1	1	0	0	0	1	3	RFX5_BI_b	0	0	0	0	0	1	0	0	0	1	0	0	0	1	NA	2	NA	ciR0FSCmCMn.r7KafU	11.871	0.380083	11.4763	0.328879	11.4605	0.332648	0	-1	-1	1.03569e-44	1.03569e-44	1.03569e-44
chr17_73772654_73774031	17	chr17	73772654	73774031	1378	H3F3B	-	1829	1	1	1	1	0	0	0	1	5	CIITA_CEmark	0	0	0	0	1	0	0	0	0	1	1	0	1	3	NA	4	NA	ciR0FSCmCMn.r7KafU	11.871	0.380083	11.4763	0.328879	11.4605	0.332648	0	-1	-1	1.03569e-44	1.03569e-44	1.03569e-44
chr17_73771785_73772457	17	chr17	73771785	73772457	673	H3F3B	-	3403	1	1	1	1	0	0	0	1	5	CIITA_CEmark	0	0	0	0	0	1	0	0	0	1	1	0	1	3	NA	4	NA	ciR0FSCmCMn.r7KafU	11.871	0.380083	11.4763	0.328879	11.4605	0.332648	0	-1	-1	1.03569e-44	1.03569e-44	1.03569e-44
chr17_73774609_73776112	17	chr17	73774609	73776112	1504	H3F3B	-	252	1	1	1	1	1	1	1	1	8	CIITA_CEmark	1	1	0	1	1	1	0	0	1	1	1	1	1	8	CIITA_CEmark	7	CIITA_BI	ciR0FSCmCMn.r7KafU	11.871	0.380083	11.4763	0.328879	11.4605	0.332648	0	-1	-1	1.03569e-44	1.03569e-44	1.03569e-44
chr17_73774289_73774511	17	chr17	73774289	73774511	223	H3F3B	-	1349	1	1	1	1	0	0	0	0	4	CIITA_CEmark	0	0	0	0	0	0	0	0	0	0	0	0	0	0	NA	0	NA	ciR0FSCmCMn.r7KafU	11.871	0.380083	11.4763	0.328879	11.4605	0.332648	0	-1	-1	1.03569e-44	1.03569e-44	1.03569e-44
chr19_36103446_36103832	19	chr19	36103446	36103832	387	HAUS5	+	187	0	1	1	1	1	0	1	1	6	RFX5_BI_a	0	0	1	1	1	1	1	1	1	1	0	1	1	6	RFX5_BI_b	8	CIITA_CEmark	QnpVIIAE5EjrL.Hrvk	4.89027	0.567715	3.465	0.481337	3.55613	0.475425	0	-1	-1	1.39381e-190	1.39381e-190	1.39381e-190
chr6_31430631_31431076	6	chr6	31430631	31431076	446	HCP5	+	120	0	0	1	1	1	1	1	1	6	RFX5_BI_b	0	0	1	1	0	1	1	1	1	1	1	1	1	7	RFX5_BI_b	8	RFX5_BI_a	ZUCXcuxfXXfHTU1S0E	11.4335	0.408449	10.8541	0.436797	12.2628	0.355902	-1	-1	1	5.48835e-272	5.48835e-272	5.48835e-272
chr6_139456925_139457188	6	chr6	139456925	139457188	264	HECA	+	677	1	1	0	0	0	0	0	1	3	CIITA_BI	0	0	0	0	0	1	0	0	0	0	0	0	1	1	NA	2	NA	N0_ivqCguKIC7378u8	7.86332	0.992941	6.45787	1.37568	6.4003	1.26799	0	-1	-1	1.5387e-43	1.5387e-43	1.5387e-43
chr17_43225570_43226274	17	chr17	43225570	43226274	705	HEXIM1	+	887	1	1	1	1	1	1	1	1	8	CIITA_CEmark	1	1	0	1	1	1	0	0	1	1	1	1	1	8	CIITA_CEmark	7	CIITA_BI	BSBd5KgqoIAV1Tygk4	5.46189	0.448514	5.36299	0.409157	5.37075	0.406391	0	0	0	0.111204	0.111204	0.111204
chr1_114471850_114472257	1	chr1	114471850	114472257	408	HIPK1	+	145	1	1	0	1	1	0	1	1	6	CIITA_CEmark	0	0	0	0	0	1	0	0	1	1	0	1	1	4	NA	5	NA	NLTejns0VUSrNidBmo	4.79047	0.598159	4.96249	0.56387	5.15977	0.570705	-1	1	1	7.83564e-14	7.83564e-14	7.83564e-14
chr6_26055555_26056231	6	chr6	26055555	26056231	677	HIST1H1C	-	468	0	1	0	1	1	1	1	1	6	NA	1	1	0	0	1	1	0	0	0	1	1	0	1	5	CIITA_BI	5	CIITA_BI	ZunCJUCClCvmCVCAnk	9.63765	0.480307	8.46692	0.595718	7.9278	0.60192	1	-1	-1	7.58502e-198	7.58502e-198	7.58502e-198
chr6_26056346_26056786	6	chr6	26056346	26056786	441	HIST1H1C	-	87	1	1	0	0	1	1	0	1	5	CIITA_BI	0	0	0	1	1	1	0	0	1	1	1	0	1	5	NA	6	CIITA_BI	ZunCJUCClCvmCVCAnk	9.63765	0.480307	8.46692	0.595718	7.9278	0.60192	1	-1	-1	7.58502e-198	7.58502e-198	7.58502e-198
chr6_26156346_26158736	6	chr6	26156346	26158736	2391	HIST1H1E	+	212	1	1	1	1	1	1	1	1	8	CIITA_CEmark	1	1	1	1	1	1	1	1	1	1	1	1	1	9	CIITA_CEmark	9	CIITA_CEmark	NA	NA	NA	NA	NA	NA	NA	NA	NA	NA	NA	NA	NA
chr6_26199071_26200148	6	chr6	26199071	26200148	1078	HIST1H2AD	-	627	1	1	1	1	1	1	0	1	7	CIITA_CEmark	0	0	0	0	0	1	0	0	1	1	1	1	1	5	NA	6	NA	NA	NA	NA	NA	NA	NA	NA	NA	NA	NA	NA	NA	NA
chr6_26123148_26124232	6	chr6	26123148	26124232	1085	HIST1H2BC	-	100	1	1	1	1	1	1	1	1	8	CIITA_CEmark	0	1	0	0	1	1	0	1	1	1	1	1	1	6	NA	8	CIITA_CEmark	xpbRQsRSdQsBPULCbc	4.9846	0.579694	4.59321	0.54252	4.41522	0.55874	1	-1	-1	1.23598e-33	1.23598e-33	1.23598e-33
chr6_26158844_26159266	6	chr6	26158844	26159266	423	HIST1H2BD	+	496	0	0	1	1	0	0	0	1	3	RFX5_BI_b	0	1	0	0	1	1	0	0	0	1	0	0	1	3	NA	4	CIITA_BI	Wc8GcY5eBcULedeVQI	8.33047	0.658183	5.87642	0.972837	4.57298	0.964262	1	-1	-1	1.76595e-298	1.76595e-298	1.76595e-298
chr6_26216433_26216991	6	chr6	26216433	26216991	559	HIST1H2BG	-	119	1	1	1	0	1	1	1	1	7	CIITA_CEmark	0	0	0	0	0	1	0	0	1	1	1	1	1	5	NA	6	NA	NA	NA	NA	NA	NA	NA	NA	NA	NA	NA	NA	NA	NA
chr6_26273127_26273451	6	chr6	26273127	26273451	325	HIST1H2BI	+	76	0	0	0	0	1	1	0	1	3	NA	0	0	0	0	1	1	0	0	0	0	1	0	1	2	NA	4	CIITA_BI	NA	NA	NA	NA	NA	NA	NA	NA	NA	NA	NA	NA	NA
chr6_27806374_27806777	6	chr6	27806374	27806777	404	HIST1H2BN	+	65	1	1	0	1	1	1	1	1	7	CIITA_CEmark	0	0	0	0	0	1	0	0	1	1	1	1	1	5	NA	6	NA	NA	NA	NA	NA	NA	NA	NA	NA	NA	NA	NA	NA	NA
chr6_26188983_26189474	6	chr6	26188983	26189474	492	HIST1H4D	-	170	1	1	0	0	1	0	0	1	4	CIITA_BI	0	0	0	0	0	1	0	0	1	1	0	0	1	3	NA	4	NA	NA	NA	NA	NA	NA	NA	NA	NA	NA	NA	NA	NA	NA
chr6_26204839_26205268	6	chr6	26204839	26205268	430	HIST1H4E	+	33	0	1	1	1	1	0	1	1	6	RFX5_BI_a	0	0	0	1	0	1	0	0	1	1	0	1	1	5	NA	5	NA	NA	NA	NA	NA	NA	NA	NA	NA	NA	NA	NA	NA	NA
chr6_26205577_26205671	6	chr6	26205577	26205671	95	HIST1H4E	+	705	1	0	1	1	1	1	0	1	6	RFX5_BI_a	0	0	0	0	0	0	0	0	1	1	1	0	1	4	NA	4	NA	NA	NA	NA	NA	NA	NA	NA	NA	NA	NA	NA	NA	NA
chr6_26205971_26206161	6	chr6	26205971	26206161	191	HIST1H4E	+	1099	1	1	0	0	1	0	0	0	3	CIITA_BI	0	0	0	0	0	0	0	0	1	1	0	0	1	3	NA	3	NA	NA	NA	NA	NA	NA	NA	NA	NA	NA	NA	NA	NA	NA
chr6_26285489_26285787	6	chr6	26285489	26285787	299	HIST1H4H	-	60	0	0	0	0	1	0	0	1	2	NA	0	0	0	0	1	1	0	0	1	1	1	1	1	5	NA	7	CIITA_BI	xZHfxp9rpwp15_eR3w	5.06699	1.12776	4.03178	0.921058	3.8834	0.94231	0	-1	-1	2.61431e-45	2.61431e-45	2.61431e-45
chr1_149859651_149860039	1	chr1	149859651	149860039	389	HIST2H2AB	-	185	1	1	0	1	1	1	1	1	7	CIITA_CEmark	0	0	0	0	0	1	0	0	1	1	1	1	1	5	NA	6	NA	i7ShmgJKikKVmcKULY	3.48715	0.503197	3.6606	0.648018	4.52082	0.646294	-1	1	1	1.92314e-82	1.92314e-82	1.92314e-82
chr1_149856755_149859617	1	chr1	149856755	149859617	2863	HIST2H2BE	-	1385	1	1	1	1	1	1	1	1	8	CIITA_CEmark	0	1	0	1	1	1	1	1	1	1	1	1	1	7	NA	9	CIITA_CEmark	uR8UXT_f96KU5DMpqE	6.75681	0.431303	7.26257	0.45757	8.82652	0.443521	-1	1	1	0	0	0
chr12_14922886_14924173	12	chr12	14922886	14924173	1288	HIST4H4	-	108	1	1	1	1	1	0	1	1	7	CIITA_CEmark	0	0	0	0	0	1	0	0	0	0	0	0	1	1	NA	2	NA	QqLXQLfXogbjW4Zrh8	5.11969	0.508437	4.53018	0.514007	3.76971	0.45169	1	-1	-1	9.52735e-175	9.52735e-175	9.52735e-175
chr6_29909906_29910764	6	chr6	29909906	29910764	859	HLA-A	+	340	1	1	1	1	1	1	1	1	8	CIITA_CEmark	0	1	1	1	1	1	1	1	0	0	0	1	1	5	RFX5_BI_a	6	CIITA_CEmark	9V4f795ApF5O7e727I	14.2118	0.242919	14.7521	0.206453	14.7897	0.214504	0	1	1	2.17263e-164	2.17263e-164	2.17263e-164
chr6_31323104_31323661	6	chr6	31323104	31323661	558	HLA-B	-	1328	1	1	1	0	0	0	0	1	4	CIITA_CEmark	0	0	0	0	0	1	0	0	0	0	0	0	0	0	NA	1	NA	KeO7d0SfgCXiEnt_4o	13.4058	0.264097	14.1281	0.210733	14.8148	0.215199	-1	1	1	0	0	0
chr6_31324355_31325258	6	chr6	31324355	31325258	904	HLA-B	-	269	1	1	1	1	1	1	1	1	8	CIITA_CEmark	0	0	1	1	1	1	1	1	1	0	1	1	1	6	RFX5_BI_b	8	CIITA_CEmark	KeO7d0SfgCXiEnt_4o	13.4058	0.264097	14.1281	0.210733	14.8148	0.215199	-1	1	1	0	0	0
chr6_31321855_31322137	6	chr6	31321855	31322137	283	HLA-B	-	2852	0	0	1	1	0	0	0	1	3	RFX5_BI_b	0	0	0	0	0	0	0	0	0	0	0	0	1	1	NA	1	NA	KeO7d0SfgCXiEnt_4o	13.4058	0.264097	14.1281	0.210733	14.8148	0.215199	-1	1	1	0	0	0
chr6_31321465_31321673	6	chr6	31321465	31321673	209	HLA-B	-	3316	1	0	1	1	1	0	0	1	5	RFX5_BI_a	0	0	0	0	0	1	0	0	0	0	0	0	0	0	NA	1	NA	KeO7d0SfgCXiEnt_4o	13.4058	0.264097	14.1281	0.210733	14.8148	0.215199	-1	1	1	0	0	0
chr6_31239440_31240262	6	chr6	31239440	31240262	823	HLA-C	-	349	1	1	1	1	1	1	1	1	8	CIITA_CEmark	0	0	1	1	0	1	1	1	1	1	1	1	1	7	RFX5_BI_b	8	RFX5_BI_a	BgXgzA.u90DP5zgm_M	2.58397	0.521547	2.66323	0.592851	3.25353	0.642425	-1	0	1	1.27417e-40	1.27417e-40	1.27417e-40
chr6_32920635_32921354	6	chr6	32920635	32921354	720	HLA-DMA	-	264	1	1	1	1	1	1	1	1	8	CIITA_CEmark	1	1	1	1	1	1	1	1	1	1	1	1	1	9	CIITA_CEmark	9	CIITA_CEmark	uUi6XlzRBRNX1VRCkM	14.0333	0.202873	13.8062	0.24279	13.987	0.243871	-1	-1	0	1.47082e-32	1.47082e-32	1.47082e-32
chr6_32908458_32909502	6	chr6	32908458	32909502	1045	HLA-DMB	-	389	1	1	1	1	1	1	1	1	8	CIITA_CEmark	1	1	1	1	1	1	1	1	1	1	1	1	1	9	CIITA_CEmark	9	CIITA_CEmark	cdeqd0u5TIoSQeuPv0	13.8735	0.204933	13.9349	0.199974	14.1542	0.202601	-1	1	1	1.78448e-58	1.78448e-58	1.78448e-58
chr6_32977271_32977635	6	chr6	32977271	32977635	365	HLA-DOA	-	118	1	0	0	1	1	1	1	1	6	NA	0	0	0	0	1	1	0	1	0	0	1	1	1	3	NA	6	CIITA_CEmark	BpQH6JK7U1SV7svIko	11.005	0.359575	7.84254	0.539232	9.827	0.454723	-1	-1	-1	0	0	0
chr6_32986547_32987178	6	chr6	32986547	32987178	632	HLA-DOA	-	9158	1	1	1	1	1	0	1	1	7	CIITA_CEmark	1	1	1	0	1	1	1	1	0	0	0	0	1	4	CIITA_CEmark	5	CIITA_CEmark	BpQH6JK7U1SV7svIko	11.005	0.359575	7.84254	0.539232	9.827	0.454723	-1	-1	-1	0	0	0
chr6_32784751_32785057	6	chr6	32784751	32785057	307	HLA-DOB	-	74	0	1	1	1	1	1	1	1	7	RFX5_BI_a	0	0	0	0	0	0	0	0	1	0	0	1	1	3	NA	3	NA	Qd31eNfoolYHj3one4	11.4961	0.352887	5.28631	0.77394	6.52102	0.816035	-1	-1	-1	0	0	0
chr6_33041115_33041854	6	chr6	33041115	33041854	740	HLA-DPA1	-	339	1	1	1	1	1	1	1	1	8	CIITA_CEmark	1	1	1	1	1	1	1	1	1	0	1	1	1	8	CIITA_CEmark	8	CIITA_CEmark	NFtdNMC3eb3pThValQ	14.0337	0.252488	13.9608	0.271591	14.7024	0.215415	-1	-1	1	1.43453e-223	1.43453e-223	1.43453e-223
chr6_33043273_33044014	6	chr6	33043273	33044014	742	HLA-DPB1	+	312	1	1	1	1	1	1	1	1	8	CIITA_CEmark	1	1	1	0	1	1	1	1	1	1	1	1	1	8	CIITA_CEmark	9	CIITA_CEmark	9S4nlVA0L8uV01Pzt0	10.0257	0.516609	9.29656	0.543458	11.0464	0.411563	-1	-1	1	5.95613e-276	5.95613e-276	5.95613e-276
chr6_33080021_33080249	6	chr6	33080021	33080249	229	HLA-DPB2	+	43	0	0	1	1	1	1	1	1	6	RFX5_BI_b	0	0	1	0	0	0	0	0	1	0	0	1	1	4	NA	3	NA	KCu5IRCxieOiUdNaSY	5.51783	0.58816	4.4634	0.521514	4.47961	0.515799	0	-1	-1	9.06166e-111	9.06166e-111	9.06166e-111
chr6_32604671_32605627	6	chr6	32604671	32605627	957	HLA-DQA1	+	445	1	1	1	1	1	1	1	1	8	CIITA_CEmark	1	1	1	1	1	1	1	1	0	0	0	0	1	5	CIITA_CEmark	5	CIITA_CEmark	ut_6EE39de60E0Tp4k	13.3538	0.471241	12.2519	0.924182	14.0545	0.866642	-1	-1	1	1.21542e-150	1.21542e-150	1.21542e-150
chr6_32607070_32607252	6	chr6	32607070	32607252	183	HLA-DQA1	+	1888	1	0	1	1	0	0	0	1	4	RFX5_BI_a	0	0	0	0	0	0	0	0	0	0	0	0	0	0	NA	0	NA	ut_6EE39de60E0Tp4k	13.3538	0.471241	12.2519	0.924182	14.0545	0.866642	-1	-1	1	1.21542e-150	1.21542e-150	1.21542e-150
chr6_32595564_32596093	6	chr6	32595564	32596093	530	HLA-DQA1	+	9089	1	1	1	1	1	1	1	1	8	CIITA_CEmark	1	1	1	1	1	1	1	1	1	0	1	1	1	8	CIITA_CEmark	8	CIITA_CEmark	ut_6EE39de60E0Tp4k	13.3538	0.471241	12.2519	0.924182	14.0545	0.866642	-1	-1	1	1.21542e-150	1.21542e-150	1.21542e-150
chr6_32605782_32606805	6	chr6	32605782	32606805	1024	HLA-DQA1	+	600	1	1	1	1	0	0	0	1	5	CIITA_CEmark	1	0	0	0	1	1	0	0	0	0	0	0	1	2	NA	3	CIITA_BI	ut_6EE39de60E0Tp4k	13.3538	0.471241	12.2519	0.924182	14.0545	0.866642	-1	-1	1	1.21542e-150	1.21542e-150	1.21542e-150
chr6_32635853_32636662	6	chr6	32635853	32636662	810	HLA-DQB1	-	1387	1	1	1	1	1	1	1	1	8	CIITA_CEmark	1	1	1	0	1	1	1	1	0	0	0	1	1	5	CIITA_CEmark	6	CIITA_CEmark	TLWuv2g4UoohJ6b7tQ	12.3266	0.483417	11.7486	0.667931	13.5985	0.604618	-1	-1	1	7.55355e-233	7.55355e-233	7.55355e-233
chr6_32633327_32633344	6	chr6	32633327	32633344	18	HLA-DQB1	-	1122	0	0	1	0	0	0	0	0	1	NA	0	0	0	0	1	1	0	0	0	0	0	0	0	0	NA	2	CIITA_BI	TLWuv2g4UoohJ6b7tQ	12.3266	0.483417	11.7486	0.667931	13.5985	0.604618	-1	-1	1	7.55355e-233	7.55355e-233	7.55355e-233
chr6_32633471_32634853	6	chr6	32633471	32634853	1383	HLA-DQB1	-	387	1	1	1	1	1	1	1	1	8	CIITA_CEmark	0	1	1	1	1	1	1	1	1	0	1	1	1	7	RFX5_BI_a	8	CIITA_CEmark	TLWuv2g4UoohJ6b7tQ	12.3266	0.483417	11.7486	0.667931	13.5985	0.604618	-1	-1	1	7.55355e-233	7.55355e-233	7.55355e-233
chr6_32632394_32633286	6	chr6	32632394	32633286	893	HLA-DQB1	-	1180	1	1	1	1	0	0	0	1	5	CIITA_CEmark	0	0	0	1	1	1	0	0	0	0	0	0	1	2	NA	3	CIITA_BI	TLWuv2g4UoohJ6b7tQ	12.3266	0.483417	11.7486	0.667931	13.5985	0.604618	-1	-1	1	7.55355e-233	7.55355e-233	7.55355e-233
chr6_32631156_32631578	6	chr6	32631156	32631578	423	HLA-DQB1	-	2888	0	1	1	1	0	0	0	0	3	RFX5_BI_a	0	0	0	0	1	0	0	0	0	0	0	0	0	0	NA	1	NA	TLWuv2g4UoohJ6b7tQ	12.3266	0.483417	11.7486	0.667931	13.5985	0.604618	-1	-1	1	7.55355e-233	7.55355e-233	7.55355e-233
chr6_32627245_32627798	6	chr6	32627245	32627798	554	HLA-DQB1	-	6668	0	1	1	1	0	0	0	1	4	RFX5_BI_a	0	0	0	0	0	1	0	0	0	0	0	0	0	0	NA	1	NA	TLWuv2g4UoohJ6b7tQ	12.3266	0.483417	11.7486	0.667931	13.5985	0.604618	-1	-1	1	7.55355e-233	7.55355e-233	7.55355e-233
chr6_32625870_32627105	6	chr6	32625870	32627105	1236	HLA-DQB1	-	7361	1	1	1	1	0	0	0	1	5	CIITA_CEmark	0	0	0	0	1	1	0	0	0	0	0	0	0	0	NA	2	CIITA_BI	TLWuv2g4UoohJ6b7tQ	12.3266	0.483417	11.7486	0.667931	13.5985	0.604618	-1	-1	1	7.55355e-233	7.55355e-233	7.55355e-233
chr6_32627208_32627220	6	chr6	32627208	32627220	13	HLA-DQB1	-	7246	0	1	1	1	0	0	0	0	3	RFX5_BI_a	0	0	0	0	0	0	0	0	0	0	0	0	0	0	NA	0	NA	TLWuv2g4UoohJ6b7tQ	12.3266	0.483417	11.7486	0.667931	13.5985	0.604618	-1	-1	1	7.55355e-233	7.55355e-233	7.55355e-233
chr6_32408211_32409382	6	chr6	32408211	32409382	1172	HLA-DRA	+	593	1	1	1	1	0	0	0	1	5	CIITA_CEmark	0	0	0	1	1	1	1	1	0	0	0	0	0	1	NA	4	CIITA_CEmark	cXS4CS030k.1JXMlFU	14.701	0.196126	14.7065	0.213015	14.9158	0.209168	-1	0	1	1.54936e-39	1.54936e-39	1.54936e-39
chr6_32405062_32405745	6	chr6	32405062	32405745	684	HLA-DRA	+	1873	1	1	1	1	1	1	1	1	8	CIITA_CEmark	1	1	1	1	1	1	1	1	1	0	0	1	1	7	CIITA_CEmark	7	CIITA_CEmark	cXS4CS030k.1JXMlFU	14.701	0.196126	14.7065	0.213015	14.9158	0.209168	-1	0	1	1.54936e-39	1.54936e-39	1.54936e-39
chr6_32407107_32407973	6	chr6	32407107	32407973	867	HLA-DRA	+	355	1	1	1	1	1	1	1	1	8	CIITA_CEmark	1	1	1	1	1	1	1	1	1	1	1	1	1	9	CIITA_CEmark	9	CIITA_CEmark	cXS4CS030k.1JXMlFU	14.701	0.196126	14.7065	0.213015	14.9158	0.209168	-1	0	1	1.54936e-39	1.54936e-39	1.54936e-39
chr6_32556701_32558103	6	chr6	32556701	32558103	1403	HLA-DRB1	-	490	1	1	1	1	1	1	1	1	8	CIITA_CEmark	1	1	1	1	1	1	1	1	1	0	1	1	1	8	CIITA_CEmark	8	CIITA_CEmark	HofSUEo9eJ4DkjhRPQ	9.54915	3.17667	9.83922	3.33758	11.0985	3.28666	-1	0	1	1.6915e-07	1.6915e-07	1.6915e-07
chr6_32553905_32554298	6	chr6	32553905	32554298	394	HLA-DRB1	-	3315	1	1	1	0	0	0	0	1	4	CIITA_CEmark	0	0	0	0	1	0	0	0	0	0	0	0	1	1	NA	2	NA	HofSUEo9eJ4DkjhRPQ	9.54915	3.17667	9.83922	3.33758	11.0985	3.28666	-1	0	1	1.6915e-07	1.6915e-07	1.6915e-07
chr6_32497542_32498420	6	chr6	32497542	32498420	879	HLA-DRB5	-	414	1	1	1	0	1	0	1	1	6	CIITA_CEmark	1	1	1	1	1	1	1	1	0	0	0	1	1	6	CIITA_CEmark	6	CIITA_CEmark	xp3z31EIih.dKV6_cU	5.87777	4.37019	6.17451	4.48797	7.09068	4.53164	0	0	0	0.0327366	0.0327366	0.0327366
chr6_30461444_30462298	6	chr6	30461444	30462298	855	HLA-E	+	4262	0	0	1	0	0	0	0	1	2	NA	0	0	0	0	1	1	1	0	0	0	0	0	1	1	NA	4	CIITA_CEmark	lBLUXe7cU4VX10R4Xs	13.1796	0.284144	13.6019	0.253295	14.2884	0.24985	-1	1	1	7.54169e-303	7.54169e-303	7.54169e-303
chr6_30456940_30457453	6	chr6	30456940	30457453	514	HLA-E	+	242	1	1	1	1	1	1	1	1	8	CIITA_CEmark	1	1	1	1	1	1	1	1	1	1	1	1	1	9	CIITA_CEmark	9	CIITA_CEmark	lBLUXe7cU4VX10R4Xs	13.1796	0.284144	13.6019	0.253295	14.2884	0.24985	-1	1	1	7.54169e-303	7.54169e-303	7.54169e-303
chr6_29690953_29691317	6	chr6	29690953	29691317	365	HLA-F	+	163	0	1	1	1	1	1	1	1	7	RFX5_BI_a	0	0	1	1	1	1	1	1	0	0	0	1	1	4	RFX5_BI_b	6	CIITA_CEmark	Bzkii9KFxeipi5ei_c	10.3769	0.370748	11.1026	0.316385	13.0739	0.299973	-1	1	1	0	0	0
chr6_30227128_30227442	6	chr6	30227128	30227442	315	HLA-L	+	104	1	0	0	0	1	1	1	1	5	NA	0	0	1	0	1	1	1	0	0	0	1	1	1	4	NA	6	CIITA_CEmark	f_q1J.7cVS.0REjG6I	4.825	0.527595	4.73469	0.515055	4.86972	0.485701	0	0	0	0.0112733	0.0112733	0.0112733
chr12_54674329_54675282	12	chr12	54674329	54675282	954	HNRNPA1	+	158	1	1	1	1	1	1	1	1	8	CIITA_CEmark	0	0	0	0	0	1	0	0	1	1	1	1	1	5	NA	6	NA	6pVzpropQx.lAe4BQo	9.51969	0.315286	9.15113	0.335788	9.04991	0.333091	1	-1	-1	1.51623e-61	1.51623e-61	1.51623e-61
chr7_26238744_26240469	7	chr7	26238744	26240469	1726	HNRNPA2B1	-	56	1	1	1	1	1	1	1	1	8	CIITA_CEmark	0	0	0	1	0	1	0	0	1	1	0	1	1	5	NA	5	NA	0kuM6SCEUiSOSIlP_4	12.4205	0.297197	12.3201	0.392247	12.7989	0.376091	-1	-1	1	5.31362e-64	5.31362e-64	5.31362e-64
chr14_21737921_21738212	14	chr14	21737921	21738212	292	HNRNPC	-	283	1	1	0	0	1	1	1	1	6	CIITA_BI	0	0	0	0	0	1	0	0	1	1	1	1	1	5	NA	6	NA	WR7Kl3V5EiS3vye4EU	9.40704	0.247662	9.75865	0.24598	9.86113	0.241373	-1	1	1	5.81095e-96	5.81095e-96	5.81095e-96
chr5_179050211_179051161	5	chr5	179050211	179051161	951	HNRNPH1	-	450	1	1	1	1	1	0	1	1	7	CIITA_CEmark	0	0	0	0	0	1	0	0	1	1	0	1	1	4	NA	5	NA	ipuBoOoq_3JO1LOLro	10.9141	0.464308	10.3866	0.523295	10.1501	0.517964	1	-1	-1	4.90417e-68	4.90417e-68	4.90417e-68
chr10_70091562_70091783	10	chr10	70091562	70091783	222	HNRNPH3	+	16	0	0	0	0	0	0	1	1	2	NA	0	0	0	0	1	1	0	0	0	0	0	0	1	1	NA	3	CIITA_BI	fclcj.osAVfSR_FgMU	9.09217	0.364874	8.73111	0.443944	8.55046	0.439333	1	-1	-1	5.41628e-51	5.41628e-51	5.41628e-51
chr9_86595061_86595451	9	chr9	86595061	86595451	391	HNRNPK	-	123	1	1	0	0	1	1	1	1	6	CIITA_BI	0	0	0	0	0	1	0	0	1	1	1	1	1	5	NA	6	NA	u.Sdd76EzC5N376Eyk	10.9811	0.298752	11.0958	0.313288	11.4139	0.297482	-1	1	1	2.44912e-61	2.44912e-61	2.44912e-61
chr19_39340972_39341220	19	chr19	39340972	39341220	249	HNRNPL	-	355	0	0	1	1	1	1	1	1	6	RFX5_BI_b	0	0	0	0	0	1	0	0	1	1	1	1	1	5	NA	6	NA	QVnorhYogff4jeY4no	9.23275	0.495494	9.47268	0.485318	10.0402	0.482581	-1	1	1	6.54049e-80	6.54049e-80	6.54049e-80
chr11_62495136_62495627	11	chr11	62495136	62495627	492	HNRNPUL2	-	279	0	0	1	1	1	1	1	1	6	RFX5_BI_b	0	0	1	1	0	1	1	1	1	1	1	1	1	7	RFX5_BI_b	8	RFX5_BI_a	6JKSi6oSKiJ_4eoS4A	10.3043	0.216322	9.96629	0.201327	10.039	0.205418	-1	-1	-1	6.56082e-82	6.56082e-82	6.56082e-82
chr16_67196428_67196628	16	chr16	67196428	67196628	201	HSF4	+	659	0	0	0	0	1	1	1	1	4	NA	0	0	0	0	0	1	1	1	0	0	0	1	1	2	NA	5	RFX5_BI_a	NA	NA	NA	NA	NA	NA	NA	NA	NA	NA	NA	NA	NA
chr14_102551980_102552274	14	chr14	102551980	102552274	295	HSP90AA1	-	1238	1	1	1	0	0	0	0	1	4	CIITA_CEmark	0	0	0	0	0	0	0	0	0	0	0	0	0	0	NA	0	NA	cN3p4qOHxe9LHcQ9d4	11.2461	0.301946	11.5663	0.309153	12.263	0.300028	-1	1	1	2.2497e-227	2.2497e-227	2.2497e-227
chr6_44214590_44215036	6	chr6	44214590	44215036	447	HSP90AB1	+	104	0	1	1	1	1	0	1	1	6	RFX5_BI_a	0	0	0	0	0	1	0	0	1	1	0	1	1	4	NA	5	NA	rDnkvXjiNVXdipjijk	10.6836	0.302705	10.3822	0.300228	10.9141	0.299811	-1	-1	1	6.03617e-105	6.03617e-105	6.03617e-105
chr6_3024272_3024545	6	chr6	3024272	3024545	274	HTATSF1P2	-	460	0	0	0	0	0	1	1	1	3	NA	0	0	0	0	1	1	0	0	0	0	0	1	1	2	NA	4	CIITA_BI	l7vJSrrdjWUXSXVIR8	4.57453	0.694277	4.98908	0.607806	4.30318	0.604028	1	1	-1	1.29464e-45	1.29464e-45	1.29464e-45
chr1_228353340_228353780	1	chr1	228353340	228353780	441	IBA57	+	88	1	1	0	0	1	1	1	1	6	CIITA_BI	0	0	0	0	0	1	0	0	1	1	1	1	1	5	NA	6	NA	x7h7ep7qTeFN1LtVt8	5.41344	0.476783	5.24939	0.465722	4.97486	0.460368	1	-1	-1	8.39971e-29	8.39971e-29	8.39971e-29
chr8_39773657_39774011	8	chr8	39773657	39774011	355	IDO1	+	2330	0	0	0	0	0	0	0	0	0	NA	0	0	0	0	1	1	1	1	0	0	0	0	0	0	NA	4	CIITA_CEmark	6ePXkJSSUCiDCF3ghU	3.18241	0.363585	3.66058	0.768656	13.2104	0.363028	-1	1	1	0	0	0
chr8_39771419_39772164	8	chr8	39771419	39772164	746	IDO1	+	92	0	0	0	0	0	0	0	1	1	NA	0	0	0	0	1	1	1	1	0	0	0	0	0	0	NA	4	CIITA_CEmark	6ePXkJSSUCiDCF3ghU	3.18241	0.363585	3.66058	0.768656	13.2104	0.363028	-1	1	1	0	0	0
chr8_39772285_39773047	8	chr8	39772285	39773047	763	IDO1	+	958	0	0	0	0	0	0	0	0	0	NA	0	0	0	0	1	1	1	1	0	0	0	0	0	0	NA	4	CIITA_CEmark	6ePXkJSSUCiDCF3ghU	3.18241	0.363585	3.66058	0.768656	13.2104	0.363028	-1	1	1	0	0	0
chr8_39773081_39773495	8	chr8	39773081	39773495	415	IDO1	+	1754	0	0	0	0	0	0	0	0	0	NA	0	0	0	0	1	1	1	0	0	0	0	0	0	0	NA	3	CIITA_CEmark	6ePXkJSSUCiDCF3ghU	3.18241	0.363585	3.66058	0.768656	13.2104	0.363028	-1	1	1	0	0	0
chr8_39774732_39775031	8	chr8	39774732	39775031	300	IDO1	+	3405	0	0	0	0	0	0	0	0	0	NA	0	0	0	0	1	1	1	0	0	0	0	0	0	0	NA	3	CIITA_CEmark	6ePXkJSSUCiDCF3ghU	3.18241	0.363585	3.66058	0.768656	13.2104	0.363028	-1	1	1	0	0	0
chr19_13264762_13265680	19	chr19	13264762	13265680	919	IER2	+	3481	1	0	1	1	1	0	1	1	6	RFX5_BI_a	0	0	0	1	0	1	0	0	1	1	0	1	1	5	NA	5	NA	Z0Yg7oquqrtLoCkwp4	6.93329	0.392493	8.16049	0.386466	8.24526	0.373671	0	1	1	4.32152e-234	4.32152e-234	4.32152e-234
chr19_13263723_13264196	19	chr19	13263723	13264196	474	IER2	+	2442	1	1	1	0	1	0	1	1	6	CIITA_CEmark	0	1	0	1	0	1	0	0	1	1	0	1	1	6	NA	5	NA	Z0Yg7oquqrtLoCkwp4	6.93329	0.392493	8.16049	0.386466	8.24526	0.373671	0	1	1	4.32152e-234	4.32152e-234	4.32152e-234
chr1_181059983_181060122	1	chr1	181059983	181060122	140	IER5	+	2346	0	1	1	1	0	0	0	1	4	RFX5_BI_a	0	0	0	0	0	0	0	0	1	0	0	0	0	1	NA	1	NA	6qPyUIkSH6PX3tXVRc	9.37905	0.355668	10.3113	0.369591	10.0663	0.360522	1	1	1	1.75622e-166	1.75622e-166	1.75622e-166
chr1_158985428_158985625	1	chr1	158985428	158985625	198	IFI16	+	5747	0	0	0	0	0	0	0	1	1	NA	0	0	0	0	1	1	0	0	1	0	0	0	1	2	NA	4	CIITA_BI	NX9EfunjuDnhYBOiNU	10.3694	0.342329	10.2835	0.380535	12.234	0.361584	-1	0	1	0	0	0
chr1_158979635_158979780	1	chr1	158979635	158979780	146	IFI16	+	46	0	0	0	0	0	0	0	1	1	NA	0	0	0	0	1	1	0	0	1	0	0	0	1	2	NA	4	CIITA_BI	NX9EfunjuDnhYBOiNU	10.3694	0.342329	10.2835	0.380535	12.234	0.361584	-1	0	1	0	0	0
chr1_158985691_158985872	1	chr1	158985691	158985872	182	IFI16	+	6010	0	0	0	0	0	0	0	1	1	NA	0	0	0	0	1	1	0	0	0	0	0	0	0	0	NA	2	CIITA_BI	NX9EfunjuDnhYBOiNU	10.3694	0.342329	10.2835	0.380535	12.234	0.361584	-1	0	1	0	0	0
chr19_18291545_18291896	19	chr19	18291545	18291896	352	IFI30	+	6956	0	0	0	0	0	0	0	1	1	NA	0	1	0	0	1	1	0	0	0	0	0	0	1	2	NA	3	CIITA_BI	x6CNIVJ18V_3lL7FKk	9.29859	0.440225	13.3881	0.324852	13.4566	0.336422	0	1	1	0	0	0
chr6_137540189_137540435	6	chr6	137540189	137540435	247	IFNGR1	-	132	0	0	0	0	1	0	1	1	3	NA	0	0	0	1	1	1	0	0	1	1	1	1	1	6	NA	7	CIITA_BI	KaBM1LHXr1yuJK45VI	10.0339	0.314594	12.4597	0.281621	11.3329	0.275187	1	1	1	0	0	0
chr7_112090920_112091330	7	chr7	112090920	112091330	411	IFRD1	+	438	1	0	1	1	1	1	1	1	7	RFX5_BI_a	0	0	0	0	0	1	0	0	1	1	1	0	1	4	NA	5	NA	EhCL3qxD.qNy9V6AJ4	7.10433	0.645274	7.59601	0.649978	8.26101	0.660392	-1	1	1	1.67805e-89	1.67805e-89	1.67805e-89
chr7_112090335_112090769	7	chr7	112090335	112090769	435	IFRD1	+	147	1	1	1	1	1	1	1	1	8	CIITA_CEmark	0	0	0	0	0	1	0	0	1	1	1	1	1	5	NA	6	NA	EhCL3qxD.qNy9V6AJ4	7.10433	0.645274	7.59601	0.649978	8.26101	0.660392	-1	1	1	1.67805e-89	1.67805e-89	1.67805e-89
chr4_142559395_142559694	4	chr4	142559395	142559694	300	IL15	+	1647	0	0	0	0	0	1	1	0	2	NA	0	0	0	0	1	1	0	0	0	0	0	0	0	0	NA	2	CIITA_BI	K_uqerFDnkrQSc56yk	7.01118	0.377628	8.6205	0.34709	11.8764	0.298639	-1	1	1	0	0	0
chr15_81586432_81586730	15	chr15	81586432	81586730	299	IL16	+	2523	0	0	1	1	1	1	1	1	6	RFX5_BI_b	0	0	1	0	1	1	1	0	0	0	0	0	1	2	NA	4	CIITA_CEmark	0lQqAgCgp33VSL1U5I	8.61878	0.450403	7.44479	0.425369	6.03543	0.437143	1	-1	-1	0	0	0
chr1_153643585_153643834	1	chr1	153643585	153643834	250	ILF2	-	81	1	1	1	0	1	1	1	1	7	CIITA_CEmark	0	0	0	0	0	0	0	0	1	1	1	1	1	5	NA	5	NA	cqCHolwnl5x6n8TrhI	10.6706	0.223983	11.0919	0.194077	11.4365	0.187072	-1	1	1	1.30395e-267	1.30395e-267	1.30395e-267
chr19_10764363_10764770	19	chr19	10764363	10764770	408	ILF3-AS1	-	185	1	1	0	1	1	1	1	1	7	CIITA_CEmark	0	0	0	0	0	1	0	0	1	1	1	0	1	4	NA	5	NA	xEeALYpQKDqdSEl11o	7.89289	0.385233	7.46403	0.38301	7.52688	0.394714	0	-1	-1	2.2042e-41	2.2042e-41	2.2042e-41
chr5_131813212_131817860	5	chr5	131813212	131817860	4649	IRF1	-	8605	0	0	0	0	0	1	0	1	2	NA	0	0	0	0	1	1	1	1	0	0	1	0	1	2	NA	6	CIITA_CEmark	xXQSlSoqC7iZfrOHwA	10.5537	0.381675	11.5434	0.343157	15.3335	0.273221	-1	1	1	0	0	0
chr5_131823935_131824251	5	chr5	131823935	131824251	317	IRF1	-	2214	0	0	0	0	0	0	1	1	2	NA	0	0	0	0	1	1	0	0	0	0	0	0	1	1	NA	3	CIITA_BI	xXQSlSoqC7iZfrOHwA	10.5537	0.381675	11.5434	0.343157	15.3335	0.273221	-1	1	1	0	0	0
chr5_131819234_131819696	5	chr5	131819234	131819696	463	IRF1	-	6769	0	0	0	0	0	0	0	0	0	NA	0	0	0	0	1	1	0	1	0	0	0	0	0	0	NA	3	CIITA_CEmark	xXQSlSoqC7iZfrOHwA	10.5537	0.381675	11.5434	0.343157	15.3335	0.273221	-1	1	1	0	0	0
chr5_131825630_131825922	5	chr5	131825630	131825922	293	IRF1	-	543	0	0	0	0	1	0	0	1	2	NA	0	0	0	0	1	1	0	0	0	0	0	0	1	1	NA	3	CIITA_BI	xXQSlSoqC7iZfrOHwA	10.5537	0.381675	11.5434	0.343157	15.3335	0.273221	-1	1	1	0	0	0
chr5_131826615_131826853	5	chr5	131826615	131826853	239	IRF1	-	150	0	0	1	0	1	1	1	1	5	NA	0	0	0	0	1	1	0	0	1	1	1	0	1	4	NA	6	CIITA_BI	xXQSlSoqC7iZfrOHwA	10.5537	0.381675	11.5434	0.343157	15.3335	0.273221	-1	1	1	0	0	0
chr5_131819786_131820355	5	chr5	131819786	131820355	570	IRF1	-	6110	0	0	0	0	0	0	0	0	0	NA	0	0	0	0	1	1	1	0	0	0	0	0	0	0	NA	3	CIITA_CEmark	xXQSlSoqC7iZfrOHwA	10.5537	0.381675	11.5434	0.343157	15.3335	0.273221	-1	1	1	0	0	0
chr4_185395903_185396406	4	chr4	185395903	185396406	504	IRF2	-	177	0	0	0	0	1	1	1	1	4	NA	0	0	0	0	1	1	0	0	1	0	1	1	1	4	NA	6	CIITA_BI	3zdEkR0kVX3eVPVSXc	7.59512	0.337437	7.71524	0.374703	9.04443	0.382396	-1	1	1	7.65789e-283	7.65789e-283	7.65789e-283
chr1_234748373_234748673	1	chr1	234748373	234748673	301	IRF2BP2	-	3102	0	0	0	0	1	0	1	1	3	NA	0	0	0	0	1	1	0	0	1	0	0	0	1	2	NA	4	CIITA_BI	lf6ul.uhp2yegLvjeo	8.17921	0.416494	9.58053	0.381799	9.78204	0.3618	-1	1	1	2.74521e-296	2.74521e-296	2.74521e-296
chr1_234742959_234743140	1	chr1	234742959	234743140	182	IRF2BP2	-	2131	0	0	0	0	0	0	0	1	1	NA	0	0	0	0	1	1	0	0	0	0	0	0	1	1	NA	3	CIITA_BI	lf6ul.uhp2yegLvjeo	8.17921	0.416494	9.58053	0.381799	9.78204	0.3618	-1	1	1	2.74521e-296	2.74521e-296	2.74521e-296
chr11_610933_611165	11	chr11	610933	611165	233	IRF7	-	4563	0	0	0	0	0	0	0	1	1	NA	0	0	0	0	1	1	0	0	0	0	0	0	1	1	NA	3	CIITA_BI	N4YTYufXzonoklZcgU	10.2092	0.308644	10.6915	0.392809	13.1693	0.330657	-1	1	1	0	0	0
chr10_65028733_65028948	10	chr10	65028733	65028948	216	JMJD1C	-	34	1	1	0	0	1	1	1	1	6	CIITA_BI	0	0	0	0	0	0	0	0	1	1	1	1	1	5	NA	5	NA	uRSc_Xk3qA_eDZEktM	9.65787	0.3839	9.49608	0.361899	9.03567	0.378281	1	-1	-1	1.5001e-80	1.5001e-80	1.5001e-80
chr10_65019281_65019577	10	chr10	65019281	65019577	297	JMJD1C	-	9405	0	0	1	1	0	0	0	0	2	RFX5_BI_b	0	0	0	0	0	0	0	0	0	0	0	0	0	0	NA	0	NA	uRSc_Xk3qA_eDZEktM	9.65787	0.3839	9.49608	0.361899	9.03567	0.378281	1	-1	-1	1.5001e-80	1.5001e-80	1.5001e-80
chr10_65027264_65027541	10	chr10	65027264	65027541	278	JMJD1C	-	1441	0	0	1	1	0	0	0	1	3	RFX5_BI_b	0	0	0	0	0	0	0	0	1	0	0	0	1	2	NA	2	NA	uRSc_Xk3qA_eDZEktM	9.65787	0.3839	9.49608	0.361899	9.03567	0.378281	1	-1	-1	1.5001e-80	1.5001e-80	1.5001e-80
chr1_59246558_59247250	1	chr1	59246558	59247250	693	JUN	-	2535	1	1	1	1	0	0	0	1	5	CIITA_CEmark	0	0	0	0	0	0	0	0	0	0	0	0	0	0	NA	0	NA	WqK.uImKeJcSOB396U	11.7992	0.644808	9.17297	1.01458	6.88315	1.0628	1	-1	-1	0	0	0
chr1_59247384_59249172	1	chr1	59247384	59249172	1789	JUN	-	613	1	1	1	1	0	0	0	1	5	CIITA_CEmark	0	0	0	0	0	1	0	0	0	0	0	0	1	1	NA	2	NA	WqK.uImKeJcSOB396U	11.7992	0.644808	9.17297	1.01458	6.88315	1.0628	1	-1	-1	0	0	0
chr1_59249238_59250418	1	chr1	59249238	59250418	1181	JUN	-	547	1	1	1	1	1	1	1	1	8	CIITA_CEmark	0	0	0	0	1	1	0	0	1	1	1	1	1	5	NA	7	CIITA_BI	WqK.uImKeJcSOB396U	11.7992	0.644808	9.17297	1.01458	6.88315	1.0628	1	-1	-1	0	0	0
chr19_12905039_12905167	19	chr19	12905039	12905167	129	JUNB	+	2730	0	0	0	0	1	0	0	1	2	NA	0	0	0	0	1	1	0	0	0	1	0	0	1	2	NA	4	CIITA_BI	EBp7SeefqtCoRl94G0	7.18045	0.735518	9.47356	0.536792	9.89353	0.543696	-1	1	1	0	0	0
chr19_12902785_12904009	19	chr19	12902785	12904009	1225	JUNB	+	476	0	1	1	1	1	0	0	1	5	RFX5_BI_a	0	1	0	1	1	1	0	0	0	1	0	1	1	5	NA	5	CIITA_BI	EBp7SeefqtCoRl94G0	7.18045	0.735518	9.47356	0.536792	9.89353	0.543696	-1	1	1	0	0	0
chr19_12902199_12902710	19	chr19	12902199	12902710	512	JUNB	+	110	0	1	0	0	1	1	1	1	5	NA	0	0	0	1	1	1	1	1	1	1	1	1	1	6	NA	9	CIITA_CEmark	EBp7SeefqtCoRl94G0	7.18045	0.735518	9.47356	0.536792	9.89353	0.543696	-1	1	1	0	0	0
chr19_12904159_12904552	19	chr19	12904159	12904552	394	JUNB	+	1850	1	1	1	0	1	0	1	1	6	CIITA_CEmark	0	0	0	0	1	1	1	0	1	1	0	1	1	4	NA	7	CIITA_CEmark	EBp7SeefqtCoRl94G0	7.18045	0.735518	9.47356	0.536792	9.89353	0.543696	-1	1	1	0	0	0
chr19_18388781_18391691	19	chr19	18388781	18391691	2911	JUND	-	741	1	1	1	1	0	0	1	1	6	CIITA_CEmark	0	0	0	0	0	1	0	0	0	1	0	0	1	2	NA	3	NA	3nGLUT17_w1_vZWv94	13.433	0.243438	13.3218	0.213751	13.5362	0.205596	-1	-1	1	2.80311e-37	2.80311e-37	2.80311e-37
chr19_18391846_18392611	19	chr19	18391846	18392611	766	JUND	-	179	0	1	1	1	1	1	1	1	7	RFX5_BI_a	0	0	0	1	0	1	0	0	1	1	1	1	1	6	NA	6	NA	3nGLUT17_w1_vZWv94	13.433	0.243438	13.3218	0.213751	13.5362	0.205596	-1	-1	1	2.80311e-37	2.80311e-37	2.80311e-37
chr17_47865682_47866057	17	chr17	47865682	47866057	376	KAT7	+	77	1	1	0	0	1	1	1	1	6	CIITA_BI	0	0	0	0	0	1	0	0	1	1	1	1	1	5	NA	6	NA	99Hur6qJw.wk70uknU	5.62707	0.440404	5.6354	0.427918	5.87555	0.413167	-1	0	1	4.65617e-13	4.65617e-13	4.65617e-13
chr1_44115520_44115882	1	chr1	44115520	44115882	363	KDM4A	+	86	0	0	0	1	1	1	1	1	5	NA	0	0	1	1	1	1	0	0	0	0	1	1	1	5	RFX5_BI_b	5	CIITA_BI	ukiVe6QLPEq7q6o8V4	5.64844	0.486907	5.86299	0.445563	6.00204	0.455627	-1	1	1	1.25142e-19	1.25142e-19	1.25142e-19
chr9_6756984_6758003	9	chr9	6756984	6758003	1020	KDM4C	+	363	1	1	1	1	1	1	1	1	8	CIITA_CEmark	0	0	0	1	0	1	0	0	1	1	1	0	1	5	NA	5	NA	c4NFRCgCUeUSKKatV8	6.7306	0.352251	6.12863	0.364665	6.47305	0.358908	-1	-1	-1	1.1463e-85	1.1463e-85	1.1463e-85
chr7_139875078_139875617	7	chr7	139875078	139875617	540	KDM7A	-	1124	1	1	0	0	0	0	0	1	3	CIITA_BI	0	0	0	0	0	1	0	0	1	1	0	1	1	4	NA	5	NA	QrunqK6rngn4Ik.f54	7.64871	0.315515	7.82591	0.305761	8.55234	0.299722	-1	1	1	6.89569e-193	6.89569e-193	6.89569e-193
chr1_155904176_155904358	1	chr1	155904176	155904358	183	KIAA0907	-	12	0	1	0	0	1	1	1	1	5	NA	0	0	0	0	1	1	0	0	1	1	1	1	1	5	NA	7	CIITA_BI	63dUgevknAEiI3h56c	9.58049	0.420242	8.90356	0.396159	9.04677	0.394571	-1	-1	-1	1.95949e-86	1.95949e-86	1.95949e-86
chr19_16441058_16441691	19	chr19	16441058	16441691	634	KLF2	+	5408	1	1	1	1	0	1	0	1	6	CIITA_CEmark	0	0	0	0	0	1	0	0	0	0	0	0	1	1	NA	2	NA	0PHsTIiErqT.6nF69s	12.9908	0.283467	12.2275	0.298195	11.1805	0.286185	1	-1	-1	0	0	0
chr19_16440439_16441009	19	chr19	16440439	16441009	571	KLF2	+	4789	1	1	1	1	0	0	0	1	5	CIITA_CEmark	0	0	0	0	0	0	0	0	0	0	0	0	0	0	NA	0	NA	0PHsTIiErqT.6nF69s	12.9908	0.283467	12.2275	0.298195	11.1805	0.286185	1	-1	-1	0	0	0
chr19_16444091_16444356	19	chr19	16444091	16444356	266	KLF2	+	8441	0	0	1	1	0	0	0	1	3	RFX5_BI_b	0	0	0	0	0	0	0	0	0	0	0	0	0	0	NA	0	NA	0PHsTIiErqT.6nF69s	12.9908	0.283467	12.2275	0.298195	11.1805	0.286185	1	-1	-1	0	0	0
chr19_16438698_16440389	19	chr19	16438698	16440389	1692	KLF2	+	3048	1	1	1	1	1	1	1	1	8	CIITA_CEmark	0	0	0	0	0	1	0	0	1	0	0	0	1	2	NA	3	NA	0PHsTIiErqT.6nF69s	12.9908	0.283467	12.2275	0.298195	11.1805	0.286185	1	-1	-1	0	0	0
chr19_16436733_16437680	19	chr19	16436733	16437680	948	KLF2	+	1083	1	1	1	1	0	1	0	1	6	CIITA_CEmark	0	0	0	0	0	1	0	0	0	0	0	0	1	1	NA	2	NA	0PHsTIiErqT.6nF69s	12.9908	0.283467	12.2275	0.298195	11.1805	0.286185	1	-1	-1	0	0	0
chr10_3827692_3828462	10	chr10	3827692	3828462	771	KLF6	-	219	1	1	1	1	1	1	1	1	8	CIITA_CEmark	0	0	0	1	0	1	0	1	1	1	1	1	1	6	NA	7	NA	oV9YmmXCX_W4k5EeIM	11.8004	0.360977	12.5307	0.37324	12.9042	0.355509	-1	1	1	2.48483e-200	2.48483e-200	2.48483e-200
chr10_3821649_3821969	10	chr10	3821649	3821969	321	KLF6	-	5504	0	0	1	0	0	0	0	1	2	NA	0	0	0	0	1	1	0	0	0	0	0	0	1	1	NA	3	CIITA_BI	oV9YmmXCX_W4k5EeIM	11.8004	0.360977	12.5307	0.37324	12.9042	0.355509	-1	1	1	2.48483e-200	2.48483e-200	2.48483e-200
chr10_3817452_3818558	10	chr10	3817452	3818558	1107	KLF6	-	8915	1	0	1	0	0	1	0	1	4	NA	0	1	0	0	1	1	1	1	0	0	1	0	1	3	NA	6	CIITA_CEmark	oV9YmmXCX_W4k5EeIM	11.8004	0.360977	12.5307	0.37324	12.9042	0.355509	-1	1	1	2.48483e-200	2.48483e-200	2.48483e-200
chr10_3825446_3826574	10	chr10	3825446	3826574	1129	KLF6	-	899	1	1	1	1	1	1	1	1	8	CIITA_CEmark	0	0	0	0	1	1	0	0	1	0	0	0	1	2	NA	4	CIITA_BI	oV9YmmXCX_W4k5EeIM	11.8004	0.360977	12.5307	0.37324	12.9042	0.355509	-1	1	1	2.48483e-200	2.48483e-200	2.48483e-200
chr10_3824536_3825436	10	chr10	3824536	3825436	901	KLF6	-	2037	1	1	1	0	1	1	0	1	6	CIITA_CEmark	0	0	0	0	1	1	0	0	1	0	1	0	1	3	NA	5	CIITA_BI	oV9YmmXCX_W4k5EeIM	11.8004	0.360977	12.5307	0.37324	12.9042	0.355509	-1	1	1	2.48483e-200	2.48483e-200	2.48483e-200
chr10_3824110_3824468	10	chr10	3824110	3824468	359	KLF6	-	3005	1	0	1	0	0	0	0	1	3	NA	0	0	0	0	1	1	0	0	0	0	0	0	1	1	NA	3	CIITA_BI	oV9YmmXCX_W4k5EeIM	11.8004	0.360977	12.5307	0.37324	12.9042	0.355509	-1	1	1	2.48483e-200	2.48483e-200	2.48483e-200
chr10_3821371_3821450	10	chr10	3821371	3821450	80	KLF6	-	6023	0	0	1	0	0	0	0	0	1	NA	0	0	0	0	1	1	0	0	0	0	0	0	0	0	NA	2	CIITA_BI	oV9YmmXCX_W4k5EeIM	11.8004	0.360977	12.5307	0.37324	12.9042	0.355509	-1	1	1	2.48483e-200	2.48483e-200	2.48483e-200
chr10_3822465_3822800	10	chr10	3822465	3822800	336	KLF6	-	4673	1	0	1	0	0	0	0	1	3	NA	0	0	0	0	1	1	0	0	0	0	0	0	1	1	NA	3	CIITA_BI	oV9YmmXCX_W4k5EeIM	11.8004	0.360977	12.5307	0.37324	12.9042	0.355509	-1	1	1	2.48483e-200	2.48483e-200	2.48483e-200
chr10_3820228_3820422	10	chr10	3820228	3820422	195	KLF6	-	7051	1	0	1	1	0	0	0	1	4	RFX5_BI_a	0	0	0	0	0	0	0	0	0	0	0	0	0	0	NA	0	NA	oV9YmmXCX_W4k5EeIM	11.8004	0.360977	12.5307	0.37324	12.9042	0.355509	-1	1	1	2.48483e-200	2.48483e-200	2.48483e-200
chr2_208031016_208031509	2	chr2	208031016	208031509	494	KLF7	-	71	1	1	0	1	1	1	1	1	7	CIITA_CEmark	0	0	0	1	1	1	0	0	1	0	1	0	1	4	NA	5	CIITA_BI	EwKAZTikqp6H0pqhU8	5.34557	0.541391	5.38887	0.52106	5.43853	0.519802	0	0	0	1	1	1
chr2_208031756_208031976	2	chr2	208031756	208031976	221	KLF7	-	6	0	0	0	0	1	0	1	1	3	NA	0	0	0	0	1	1	0	0	0	0	0	0	1	1	NA	3	CIITA_BI	EwKAZTikqp6H0pqhU8	5.34557	0.541391	5.38887	0.52106	5.43853	0.519802	0	0	0	1	1	1
chr9_73028764_73029420	9	chr9	73028764	73029420	657	KLF9	-	153	1	0	1	1	1	1	1	1	7	RFX5_BI_a	0	0	0	0	0	1	0	0	1	1	1	1	1	5	NA	6	NA	BlfRT7oOOV6fwr8nUQ	11.035	0.525886	10.0827	0.61488	10.4917	0.5918	-1	-1	-1	6.53166e-82	6.53166e-82	6.53166e-82
chr22_50980963_50981191	22	chr22	50980963	50981191	229	KLHDC7B	+	5270	0	0	0	0	1	0	1	1	3	NA	0	0	0	0	1	1	0	0	0	0	0	0	1	1	NA	3	CIITA_BI	lRT8eXQVUrR5RfRrd4	4.44632	0.524072	4.51059	0.508768	5.33293	0.522328	-1	0	1	2.71394e-88	2.71394e-88	2.71394e-88
chr3_183354536_183354781	3	chr3	183354536	183354781	246	KLHL24	+	1126	1	1	0	0	1	1	1	1	6	CIITA_BI	0	0	0	0	0	1	0	0	1	0	1	1	1	4	NA	5	NA	NhcK0.n9DyKdSLfTLo	9.23344	0.517339	8.2894	0.647649	8.09264	0.622667	1	-1	-1	1.81162e-98	1.81162e-98	1.81162e-98
chr7_104652796_104654501	7	chr7	104652796	104654501	1706	KMT2E-AS1	-	87	1	1	1	1	1	1	1	1	8	CIITA_CEmark	0	0	0	0	0	1	0	0	1	1	1	1	1	5	NA	6	NA	NA	NA	NA	NA	NA	NA	NA	NA	NA	NA	NA	NA	NA
chr1_155145752_155145961	1	chr1	155145752	155145961	210	KRTCAP2	-	52	0	0	0	0	1	0	0	1	2	NA	0	0	0	0	1	1	0	0	0	0	0	1	1	2	NA	4	CIITA_BI	rkknUtdEUlCtEpCJCA	12.0622	0.283749	12.0299	0.294157	11.6674	0.293039	1	0	-1	5.45778e-58	5.45778e-58	5.45778e-58
chr4_17580315_17580430	4	chr4	17580315	17580430	116	LAP3	+	1389	0	0	0	0	0	0	0	1	1	NA	0	0	0	0	1	1	0	0	0	0	0	0	1	1	NA	3	CIITA_BI	lUECOC9XNxoCk4eopU	8.43199	0.340348	10.8648	0.407905	14.2952	0.347218	-1	1	1	0	0	0
chr5_169724639_169724910	5	chr5	169724639	169724910	272	LCP2	-	88	0	0	0	0	0	0	0	1	1	NA	0	0	0	0	1	1	0	0	1	0	0	0	1	2	NA	4	CIITA_BI	0KSAfVflH1AQF2lVNU	5.33379	0.500031	7.40823	0.391281	9.42808	0.411272	-1	1	1	0	0	0
chr6_33756922_33757311	6	chr6	33756922	33757311	390	LEMD2	-	16	1	1	0	0	1	0	1	1	5	CIITA_BI	0	0	0	0	0	1	0	0	0	1	0	1	1	3	NA	4	NA	xDeJnpVuuKU73TDSnU	8.5286	0.242851	8.32167	0.231012	8.45449	0.221967	-1	-1	-1	8.72312e-28	8.72312e-28	8.72312e-28
chr7_39772815_39773199	7	chr7	39772815	39773199	385	LINC00265	+	33	0	0	1	1	1	1	1	1	6	RFX5_BI_b	0	0	1	1	0	1	1	1	1	1	1	1	1	7	RFX5_BI_b	8	RFX5_BI_a	3JReJ4I9X4gQse17r8	5.36687	0.477717	5.1291	0.482302	5.20792	0.491468	0	-1	-1	1.23709e-08	1.23709e-08	1.23709e-08
chr1_22345666_22345847	1	chr1	22345666	22345847	182	LINC00339	+	5859	0	0	0	0	1	0	1	1	3	NA	0	0	1	0	1	1	0	0	1	0	0	1	1	4	NA	5	CIITA_BI	xVO3o3d.p4pJ.P1xos	8.99989	0.433134	8.83071	0.373596	8.85585	0.379156	0	-1	-1	1.27179e-06	1.27179e-06	1.27179e-06
chr19_36822566_36822812	19	chr19	36822566	36822812	247	LINC00665	-	54	0	0	1	1	0	1	1	1	5	RFX5_BI_b	0	0	0	0	0	0	0	0	1	0	1	1	1	4	NA	4	NA	NA	NA	NA	NA	NA	NA	NA	NA	NA	NA	NA	NA	NA
chr12_46121411_46121767	12	chr12	46121411	46121767	357	LINC00938	-	63	1	1	0	0	1	0	1	1	5	CIITA_BI	0	0	0	0	0	1	0	0	1	1	0	1	1	4	NA	5	NA	Tlmcdek7o0UIxD9614	10.2445	0.334472	9.6099	0.329083	8.39615	0.352155	1	-1	-1	0	0	0
chr4_79565933_79566174	4	chr4	79565933	79566174	242	LINC01094	+	973	0	0	1	1	1	0	1	1	5	RFX5_BI_b	0	0	0	0	0	0	1	0	1	0	0	1	1	3	NA	4	NA	NXzECl0uH9518XBg00	4.94894	0.610907	6.16127	0.776954	3.69357	0.591253	1	1	-1	9.19569e-287	9.19569e-287	9.19569e-287
chr7_130793016_130793034	7	chr7	130793016	130793034	19	LINC-PINT	-	528	1	1	0	0	1	1	0	1	5	CIITA_BI	0	0	0	0	0	0	0	0	0	0	0	0	1	1	NA	1	NA	oqKCgYpCicCSbm9JXo	8.37405	0.360096	6.52115	0.385471	5.88157	0.393365	1	-1	-1	0	0	0
chr7_130790889_130791704	7	chr7	130790889	130791704	816	LINC-PINT	-	85	1	1	1	1	1	0	1	1	7	CIITA_CEmark	0	0	0	0	0	1	0	0	0	1	0	0	1	2	NA	3	NA	oqKCgYpCicCSbm9JXo	8.37405	0.360096	6.52115	0.385471	5.88157	0.393365	1	-1	-1	0	0	0
chr10_22540791_22540978	10	chr10	22540791	22540978	188	LOC100130992	+	22	0	0	0	0	0	0	0	1	1	NA	0	0	0	0	1	1	0	0	0	0	0	0	1	1	NA	3	CIITA_BI	NA	NA	NA	NA	NA	NA	NA	NA	NA	NA	NA	NA	NA
chr5_43064883_43065090	5	chr5	43064883	43065090	208	LOC100132356	-	1983	0	0	0	0	1	1	1	1	4	NA	0	0	0	0	1	1	0	0	0	1	1	1	1	4	NA	6	CIITA_BI	NA	NA	NA	NA	NA	NA	NA	NA	NA	NA	NA	NA	NA
chr1_3817000_3817683	1	chr1	3817000	3817683	684	LOC100133612	+	33	1	1	0	0	1	1	1	1	6	CIITA_BI	0	0	0	0	0	1	0	0	1	1	1	1	1	5	NA	6	NA	NA	NA	NA	NA	NA	NA	NA	NA	NA	NA	NA	NA	NA
chr5_98264889_98265594	5	chr5	98264889	98265594	706	LOC100289230	+	52	1	1	1	0	1	1	1	1	7	CIITA_CEmark	0	0	0	1	0	1	0	0	1	1	0	1	1	5	NA	5	NA	NA	NA	NA	NA	NA	NA	NA	NA	NA	NA	NA	NA	NA
chr20_48891633_48891815	20	chr20	48891633	48891815	183	LOC100506115	+	7611	0	0	0	0	0	0	0	1	1	NA	0	0	0	0	1	1	0	0	0	0	0	0	1	1	NA	3	CIITA_BI	NA	NA	NA	NA	NA	NA	NA	NA	NA	NA	NA	NA	NA
chr12_58329710_58330139	12	chr12	58329710	58330139	430	LOC100506844	-	192	0	0	1	1	1	1	1	1	6	RFX5_BI_b	0	0	0	0	0	0	1	1	1	1	0	1	1	4	NA	6	RFX5_BI_b	NA	NA	NA	NA	NA	NA	NA	NA	NA	NA	NA	NA	NA
chr11_64224795_64225152	11	chr11	64224795	64225152	358	LOC100996455	+	8267	0	0	0	0	0	0	0	1	1	NA	0	0	0	0	1	1	0	1	0	0	0	0	0	0	NA	3	CIITA_CEmark	NA	NA	NA	NA	NA	NA	NA	NA	NA	NA	NA	NA	NA
chr11_64223942_64224601	11	chr11	64223942	64224601	660	LOC100996455	+	7414	0	0	0	0	0	0	0	0	0	NA	0	0	0	0	1	1	0	1	0	0	0	0	0	0	NA	3	CIITA_CEmark	NA	NA	NA	NA	NA	NA	NA	NA	NA	NA	NA	NA	NA
chr6_26473899_26474395	6	chr6	26473899	26474395	497	LOC285819	-	8342	1	0	1	1	1	1	1	1	7	RFX5_BI_a	0	0	1	1	1	1	1	1	1	1	1	1	1	7	RFX5_BI_b	9	CIITA_CEmark	NA	NA	NA	NA	NA	NA	NA	NA	NA	NA	NA	NA	NA
chr11_9481979_9482816	11	chr11	9481979	9482816	838	LOC644656	-	266	1	0	0	0	1	1	1	1	5	NA	0	0	0	1	1	1	0	0	1	1	1	1	1	6	NA	7	CIITA_BI	NA	NA	NA	NA	NA	NA	NA	NA	NA	NA	NA	NA	NA
chr14_75762697_75763044	14	chr14	75762697	75763044	348	LOC731223	+	1591	1	0	0	0	0	0	0	1	2	NA	0	0	0	0	1	1	0	0	0	0	0	0	1	1	NA	3	CIITA_BI	NA	NA	NA	NA	NA	NA	NA	NA	NA	NA	NA	NA	NA
chr3_197518080_197518413	3	chr3	197518080	197518413	334	LRCH3	+	64	1	0	0	0	0	0	1	1	3	NA	0	0	0	0	1	1	0	0	0	0	0	0	1	1	NA	3	CIITA_BI	EuYXY3tUJPTvV0Unss	7.13749	0.427648	6.51264	0.428554	6.55112	0.429324	0	-1	-1	1.01626e-67	1.01626e-67	1.01626e-67
chr1_111506072_111506729	1	chr1	111506072	111506729	658	LRIF1	-	163	1	1	1	1	1	1	1	1	8	CIITA_CEmark	0	0	0	0	0	1	0	0	1	1	1	1	1	5	NA	6	NA	3VJ_fU6UNwqSIIMC6I	3.41355	0.659981	3.16857	0.582397	3.30932	0.600189	0	-1	0	1.03149e-05	1.03149e-05	1.03149e-05
chr1_160759401_160760026	1	chr1	160759401	160760026	626	LY9	+	5837	1	1	0	1	1	1	1	1	7	CIITA_CEmark	0	1	0	0	1	1	0	0	1	0	0	0	1	3	NA	4	CIITA_BI	ESo1yqvW4d1VwE3SyE	4.45059	0.721949	3.56946	0.575366	3.47529	0.57188	0	-1	-1	7.66481e-74	7.66481e-74	7.66481e-74
chr12_69740616_69742774	12	chr12	69740616	69742774	2159	LYZ	+	641	1	1	1	1	0	0	0	1	5	CIITA_CEmark	1	1	1	1	1	1	1	1	1	0	0	0	1	6	CIITA_CEmark	6	CIITA_CEmark	Eir7W41EKTyJOrpOiA	11.2233	0.889588	14.8872	0.581235	15.3081	0.517239	-1	1	1	0	0	0
chr12_69746403_69749066	12	chr12	69746403	69749066	2664	LYZ	+	4270	0	0	0	0	0	0	0	0	0	NA	1	1	0	1	1	1	1	1	0	0	0	0	1	4	CIITA_CEmark	5	CIITA_CEmark	Eir7W41EKTyJOrpOiA	11.2233	0.889588	14.8872	0.581235	15.3081	0.517239	-1	1	1	0	0	0
chr12_69743319_69743507	12	chr12	69743319	69743507	189	LYZ	+	1186	0	0	0	0	0	0	0	0	0	NA	0	0	0	0	1	1	0	1	0	0	0	0	0	0	NA	3	CIITA_CEmark	Eir7W41EKTyJOrpOiA	11.2233	0.889588	14.8872	0.581235	15.3081	0.517239	-1	1	1	0	0	0
chr12_69743897_69744358	12	chr12	69743897	69744358	462	LYZ	+	1764	0	0	0	0	0	0	0	0	0	NA	0	0	0	0	1	1	0	0	0	0	0	0	0	0	NA	2	CIITA_BI	Eir7W41EKTyJOrpOiA	11.2233	0.889588	14.8872	0.581235	15.3081	0.517239	-1	1	1	0	0	0
chr12_69737516_69739529	12	chr12	69737516	69739529	2014	LYZ	+	2604	1	1	1	1	0	0	0	0	4	CIITA_CEmark	1	1	0	1	1	1	1	1	1	0	0	0	0	4	CIITA_CEmark	5	CIITA_CEmark	Eir7W41EKTyJOrpOiA	11.2233	0.889588	14.8872	0.581235	15.3081	0.517239	-1	1	1	0	0	0
chr12_69742842_69743273	12	chr12	69742842	69743273	432	LYZ	+	709	0	0	0	0	0	0	0	0	0	NA	0	0	0	0	1	1	0	1	0	0	0	0	0	0	NA	3	CIITA_CEmark	Eir7W41EKTyJOrpOiA	11.2233	0.889588	14.8872	0.581235	15.3081	0.517239	-1	1	1	0	0	0
chr7_20259583_20259846	7	chr7	20259583	20259846	264	MACC1	-	2570	0	0	0	0	1	1	1	1	4	NA	0	1	0	0	1	1	0	0	1	1	0	1	1	5	NA	6	CIITA_BI	Ku8QhfS0n_hIOABXuE	4.75052	0.581009	4.79457	0.529707	4.81637	0.50296	0	0	0	1	1	1
chr20_39313228_39313258	20	chr20	39313228	39313258	31	MAFB	-	4622	0	0	0	0	0	0	0	0	0	NA	0	0	0	0	1	1	0	0	0	0	0	0	0	0	NA	2	CIITA_BI	Q1T_A_emeelo5P.i.s	6.25122	0.693702	11.9855	0.520453	11.9243	0.510324	0	1	1	0	0	0
chr20_39313424_39313989	20	chr20	39313424	39313989	566	MAFB	-	3891	0	0	0	0	0	0	0	0	0	NA	0	0	0	0	1	1	0	0	0	0	0	0	1	1	NA	3	CIITA_BI	Q1T_A_emeelo5P.i.s	6.25122	0.693702	11.9855	0.520453	11.9243	0.510324	0	1	1	0	0	0
chr20_39315960_39316281	20	chr20	39315960	39316281	322	MAFB	-	1599	0	0	0	0	0	0	0	1	1	NA	0	0	0	0	1	1	0	0	0	0	0	0	1	1	NA	3	CIITA_BI	Q1T_A_emeelo5P.i.s	6.25122	0.693702	11.9855	0.520453	11.9243	0.510324	0	1	1	0	0	0
chr20_39311716_39313152	20	chr20	39311716	39313152	1437	MAFB	-	4728	0	0	0	0	0	0	0	1	1	NA	0	1	0	1	1	1	1	0	0	0	0	0	1	3	NA	4	CIITA_CEmark	Q1T_A_emeelo5P.i.s	6.25122	0.693702	11.9855	0.520453	11.9243	0.510324	0	1	1	0	0	0
chr11_65267561_65269777	11	chr11	65267561	65269777	2217	MALAT1	+	2329	1	1	1	1	1	0	1	1	7	CIITA_CEmark	0	1	0	0	1	1	0	0	0	1	0	1	1	4	NA	5	CIITA_BI	NA	NA	NA	NA	NA	NA	NA	NA	NA	NA	NA	NA	NA
chr11_65270134_65271201	11	chr11	65270134	65271201	1068	MALAT1	+	4902	0	1	1	1	1	0	0	1	5	RFX5_BI_a	1	1	0	0	1	1	1	0	1	1	0	1	1	6	CIITA_BI	7	CIITA_CEmark	NA	NA	NA	NA	NA	NA	NA	NA	NA	NA	NA	NA	NA
chr11_65271206_65275576	11	chr11	65271206	65275576	4371	MALAT1	+	5974	1	1	1	1	1	1	1	1	8	CIITA_CEmark	1	1	0	0	1	1	1	1	1	1	1	1	1	7	CIITA_BI	9	CIITA_CEmark	NA	NA	NA	NA	NA	NA	NA	NA	NA	NA	NA	NA	NA
chr11_65266315_65267221	11	chr11	65266315	65267221	907	MALAT1	+	1083	1	1	1	1	1	0	0	1	6	CIITA_CEmark	0	1	0	0	1	1	0	0	1	1	0	1	1	5	NA	6	CIITA_BI	NA	NA	NA	NA	NA	NA	NA	NA	NA	NA	NA	NA	NA
chr3_51422326_51422523	3	chr3	51422326	51422523	198	MANF	+	168	0	0	0	0	1	1	1	1	4	NA	0	0	0	0	1	1	0	0	1	1	1	1	1	5	NA	7	CIITA_BI	ipJS5GhY.st50N3vkU	10.718	0.432868	10.7468	0.319022	10.9201	0.331397	-1	0	1	8.72416e-11	8.72416e-11	8.72416e-11
chr18_32622434_32622731	18	chr18	32622434	32622731	298	MAPRE2	+	821	1	1	1	0	0	0	0	1	4	CIITA_CEmark	0	0	0	0	0	0	0	0	0	0	0	0	0	0	NA	0	NA	6V38EQqV1_0_F8nAU4	9.51498	0.282246	9.18146	0.272089	9.26514	0.279912	-1	-1	-1	5.13362e-48	5.13362e-48	5.13362e-48
chr18_32621996_32622316	18	chr18	32621996	32622316	321	MAPRE2	+	383	1	1	1	0	0	1	0	1	5	CIITA_CEmark	0	0	0	0	0	0	0	0	0	0	1	0	0	1	NA	1	NA	6V38EQqV1_0_F8nAU4	9.51498	0.282246	9.18146	0.272089	9.26514	0.279912	-1	-1	-1	5.13362e-48	5.13362e-48	5.13362e-48
chr6_114179724_114180534	6	chr6	114179724	114180534	811	MARCKS	+	1198	1	1	0	1	1	1	0	1	6	CIITA_CEmark	0	0	0	0	0	1	0	0	0	0	0	0	1	1	NA	2	NA	BkH9RXlT.7AHktN_hc	11.7712	0.302537	12.692	0.292689	12.7481	0.275631	0	1	1	7.71949e-230	7.71949e-230	7.71949e-230
chr19_18215169_18215602	19	chr19	18215169	18215602	434	MAST3	+	6567	0	0	1	1	1	1	1	1	6	RFX5_BI_b	0	0	1	1	0	1	1	1	1	1	1	1	1	7	RFX5_BI_b	8	RFX5_BI_a	326SBok0lIV77qb7TQ	8.97868	0.328482	9.56006	0.317778	8.97854	0.321852	1	1	0	1.53253e-108	1.53253e-108	1.53253e-108
chr19_50320900_50321707	19	chr19	50320900	50321707	808	MED25	+	172	1	1	1	0	1	1	1	1	7	CIITA_CEmark	0	0	0	0	0	1	0	0	0	0	1	0	1	2	NA	3	NA	l6VkQfVXanUeUrSOec	8.03518	0.40693	8.35085	0.332978	7.77588	0.340708	1	1	-1	2.42253e-90	2.42253e-90	2.42253e-90
chr4_17610320_17610523	4	chr4	17610320	17610523	204	MED28	+	5749	0	0	0	0	0	0	0	0	0	NA	0	0	0	0	1	1	0	0	0	0	0	0	0	0	NA	2	CIITA_BI	3qL.LbKXzjDxVmuu7I	9.49597	0.31784	10.2301	0.278476	10.2915	0.271564	0	1	1	7.77724e-177	7.77724e-177	7.77724e-177
chr2_32236285_32236358	2	chr2	32236285	32236358	74	MEMO1	-	587	0	0	0	0	1	0	1	1	3	NA	0	0	0	0	1	1	0	0	0	0	0	0	1	1	NA	3	CIITA_BI	oX8UYx616.qqPeAXQE	8.08972	0.268429	8.6407	0.229548	8.88409	0.228413	-1	1	1	4.51804e-224	4.51804e-224	4.51804e-224
chr7_100025674_100027320	7	chr7	100025674	100027320	1647	MEPCE	+	738	1	1	1	1	1	1	1	1	8	CIITA_CEmark	0	0	0	0	1	1	0	0	1	1	1	1	1	5	NA	7	CIITA_BI	B4q8hqgh6SopGSse4A	8.78917	0.320095	8.05088	0.323737	8.0837	0.319897	0	-1	-1	2.85078e-141	2.85078e-141	2.85078e-141
chr5_180237333_180237624	5	chr5	180237333	180237624	292	MGAT1	-	196	0	0	0	0	1	0	0	1	2	NA	0	0	0	0	1	1	0	0	0	0	0	0	1	1	NA	3	CIITA_BI	Z0k4rokuFK6JLhShl0	9.81199	0.360039	12.2957	0.305894	12.043	0.317666	1	1	1	0	0	0
chr17_56408432_56408673	17	chr17	56408432	56408673	242	MIR142	-	6	0	0	0	0	1	0	0	1	2	NA	0	0	0	0	1	1	0	0	0	0	0	1	1	2	NA	4	CIITA_BI	NA	NA	NA	NA	NA	NA	NA	NA	NA	NA	NA	NA	NA
chr17_56409661_56409933	17	chr17	56409661	56409933	273	MIR142	-	982	0	0	0	0	1	1	0	1	3	NA	0	0	0	1	1	1	0	0	0	0	0	1	1	3	NA	4	CIITA_BI	NA	NA	NA	NA	NA	NA	NA	NA	NA	NA	NA	NA	NA
chr17_57919419_57922151	17	chr17	57919419	57922151	2733	MIR21	+	793	0	0	0	0	1	0	0	1	2	NA	1	1	1	1	1	1	1	1	1	1	1	0	1	8	CIITA_CEmark	8	CIITA_CEmark	3jvh74N06QRS2Op7eE	3.79195	0.649722	5.63269	0.690878	5.80891	0.710555	-1	1	1	5.02112e-192	5.02112e-192	5.02112e-192
chr17_57915539_57919336	17	chr17	57915539	57919336	3798	MIR21	+	3087	0	0	0	0	1	0	0	1	2	NA	1	1	1	1	1	1	1	1	0	1	0	1	1	7	CIITA_CEmark	7	CIITA_CEmark	3jvh74N06QRS2Op7eE	3.79195	0.649722	5.63269	0.690878	5.80891	0.710555	-1	1	1	5.02112e-192	5.02112e-192	5.02112e-192
chr17_57915156_57915410	17	chr17	57915156	57915410	255	MIR21	+	3216	0	0	0	0	1	0	0	1	2	NA	0	1	0	0	1	1	0	1	1	1	0	1	1	5	NA	7	CIITA_CEmark	3jvh74N06QRS2Op7eE	3.79195	0.649722	5.63269	0.690878	5.80891	0.710555	-1	1	1	5.02112e-192	5.02112e-192	5.02112e-192
chr11_71780906_71781137	11	chr11	71780906	71781137	232	MIR3165	-	2211	0	0	0	0	0	1	0	1	2	NA	0	0	0	0	1	1	0	0	0	0	0	0	1	1	NA	3	CIITA_BI	NA	NA	NA	NA	NA	NA	NA	NA	NA	NA	NA	NA	NA
chr15_93447112_93447917	15	chr15	93447112	93447917	806	MIR3175	+	516	1	1	1	1	1	1	1	1	8	CIITA_CEmark	1	1	1	1	0	1	0	0	1	1	1	1	1	9	CIITA_CEmark	6	NA	NA	NA	NA	NA	NA	NA	NA	NA	NA	NA	NA	NA	NA
chr19_47729671_47730625	19	chr19	47729671	47730625	955	MIR3190	+	527	1	1	1	1	1	1	1	1	8	CIITA_CEmark	0	0	0	1	0	1	0	0	1	0	0	0	1	3	NA	3	NA	NA	NA	NA	NA	NA	NA	NA	NA	NA	NA	NA	NA	NA
chr11_62323627_62323915	11	chr11	62323627	62323915	289	MIR3654	-	3863	0	0	0	0	0	1	1	1	3	NA	0	0	1	1	0	1	1	1	1	0	1	1	1	6	RFX5_BI_b	7	RFX5_BI_a	NA	NA	NA	NA	NA	NA	NA	NA	NA	NA	NA	NA	NA
chr5_89318590_89318781	5	chr5	89318590	89318781	192	MIR3660	-	6053	0	0	0	0	1	1	1	0	3	NA	0	0	0	0	1	1	0	0	0	0	0	1	0	1	NA	3	CIITA_BI	NA	NA	NA	NA	NA	NA	NA	NA	NA	NA	NA	NA	NA
chr3_25706342_25706730	3	chr3	25706342	25706730	389	MIR4442	-	300	0	0	1	1	1	1	1	1	6	RFX5_BI_b	0	0	1	1	0	1	1	1	1	1	1	1	1	7	RFX5_BI_b	8	RFX5_BI_a	NA	NA	NA	NA	NA	NA	NA	NA	NA	NA	NA	NA	NA
chr19_39900478_39903308	19	chr19	39900478	39903308	2831	MIR4530	-	160	1	1	1	0	1	1	1	1	7	CIITA_CEmark	1	1	0	1	1	1	1	1	1	1	1	1	1	8	CIITA_CEmark	9	CIITA_CEmark	NA	NA	NA	NA	NA	NA	NA	NA	NA	NA	NA	NA	NA
chr19_39900035_39900312	19	chr19	39900035	39900312	278	MIR4530	-	6	0	0	0	0	1	0	0	1	2	NA	0	1	0	1	1	1	0	0	1	1	0	1	1	6	NA	6	CIITA_BI	NA	NA	NA	NA	NA	NA	NA	NA	NA	NA	NA	NA	NA
chr11_65275698_65275891	11	chr11	65275698	65275891	194	MIR548AR	+	6916	0	0	0	0	0	0	0	1	1	NA	0	0	0	0	1	1	0	0	0	0	0	0	1	1	NA	3	CIITA_BI	NA	NA	NA	NA	NA	NA	NA	NA	NA	NA	NA	NA	NA
chr11_65212629_65212815	11	chr11	65212629	65212815	187	MIR612	+	701	0	0	0	0	0	0	0	0	0	NA	0	0	0	0	1	1	0	0	0	0	0	0	1	1	NA	3	CIITA_BI	NA	NA	NA	NA	NA	NA	NA	NA	NA	NA	NA	NA	NA
chr17_30677007_30677249	17	chr17	30677007	30677249	243	MIR632	+	120	0	0	0	0	1	1	1	1	4	NA	0	0	0	0	1	1	0	0	1	0	1	0	1	3	NA	5	CIITA_BI	NA	NA	NA	NA	NA	NA	NA	NA	NA	NA	NA	NA	NA
chr19_2042153_2042673	19	chr19	2042153	2042673	521	MKNK2	-	8570	1	0	1	1	1	1	1	1	7	RFX5_BI_a	0	0	1	1	0	1	1	1	0	1	1	1	1	6	RFX5_BI_b	7	RFX5_BI_a	KrSBbx7g4uCNeihXqU	11.4547	0.248914	11.0995	0.247894	11.2883	0.246078	-1	-1	-1	1.08723e-65	1.08723e-65	1.08723e-65
chr6_29617548_29618151	6	chr6	29617548	29618151	604	MOG	+	6606	1	0	1	1	1	1	1	1	7	RFX5_BI_a	0	0	1	1	1	1	1	1	1	1	1	1	1	7	RFX5_BI_b	9	CIITA_CEmark	NA	NA	NA	NA	NA	NA	NA	NA	NA	NA	NA	NA	NA
chr15_79165837_79166192	15	chr15	79165837	79166192	356	MORF4L1	+	507	1	1	1	0	1	0	1	1	6	CIITA_CEmark	0	0	0	0	0	1	0	0	1	1	0	1	1	4	NA	5	NA	355S7.Q46EEioznsi4	11.0639	0.335736	11.3726	0.466474	11.5416	0.44368	-1	1	1	8.70646e-40	8.70646e-40	8.70646e-40
chr17_7486806_7487446	17	chr17	7486806	7487446	641	MPDU1	+	158	0	0	0	0	1	0	0	1	2	NA	1	1	0	1	1	1	0	0	1	1	0	0	1	6	CIITA_CEmark	5	CIITA_BI	xEc16kDv8V7XUl1efU	7.5055	0.319307	8.89797	0.267015	9.0981	0.27545	-1	1	1	0	0	0
chr1_181002835_181003266	1	chr1	181002835	181003266	432	MR1	+	275	0	0	1	1	1	1	1	1	6	RFX5_BI_b	0	0	1	1	0	0	1	1	1	1	1	1	1	7	RFX5_BI_b	7	RFX5_BI_b	xXcolO813tVTItCXLk	7.78028	0.37565	9.27343	0.314393	10.3375	0.305261	-1	1	1	0	0	0
chr12_93861225_93861626	12	chr12	93861225	93861626	402	MRPL42	+	40	1	1	0	0	1	0	1	1	5	CIITA_BI	0	0	0	0	0	1	0	0	0	0	0	1	1	2	NA	3	NA	uhI45or16qDQIgO5dM	7.70594	0.33783	7.86957	0.346774	8.27238	0.341253	-1	1	1	1.71258e-79	1.71258e-79	1.71258e-79
chr11_60164026_60164033	11	chr11	60164026	60164033	8	MS4A14	+	540	0	0	0	0	0	0	0	0	0	NA	0	0	0	0	1	1	0	0	0	0	0	0	1	1	NA	3	CIITA_BI	0JYKEkJ0rogLlAHvOU	3.20495	0.42257	6.61107	0.758873	6.34567	0.754174	1	1	1	0	0	0
chr11_60156819_60157015	11	chr11	60156819	60157015	197	MS4A14	+	6471	0	0	0	0	0	1	1	1	3	NA	0	0	0	0	1	1	0	0	0	0	0	0	1	1	NA	3	CIITA_BI	0JYKEkJ0rogLlAHvOU	3.20495	0.42257	6.61107	0.758873	6.34567	0.754174	1	1	1	0	0	0
chr11_60145339_60145369	11	chr11	60145339	60145369	31	MS4A7	+	588	0	0	0	0	1	0	0	1	2	NA	0	0	0	0	1	1	0	0	0	0	0	0	1	1	NA	3	CIITA_BI	QS50.4jFec2OtnEBSg	8.65455	0.442545	12.0825	0.37979	11.744	0.37411	1	1	1	0	0	0
chr3_135915197_135915729	3	chr3	135915197	135915729	533	MSL2	-	509	1	1	0	0	0	1	1	1	5	CIITA_BI	0	0	0	1	0	1	0	0	0	1	0	0	1	3	NA	3	NA	lq6q6nAlMoIAO47O7U	5.37557	0.485956	5.33049	0.463185	5.38786	0.464491	0	0	0	1	1	1
chr13_25861270_25861794	13	chr13	25861270	25861794	525	MTMR6	-	90	1	1	1	0	1	1	1	1	7	CIITA_CEmark	0	0	0	0	0	1	0	0	0	0	0	1	1	2	NA	3	NA	K50Suh4gNLxN8LhcSo	6.91172	0.929186	8.14462	0.926774	8.53797	0.85362	-1	1	1	8.25098e-92	8.25098e-92	8.25098e-92
chr17_22020656_22020938	17	chr17	22020656	22020938	283	MTRNR2L1	+	1498	1	0	1	1	0	0	0	1	4	RFX5_BI_a	0	1	0	1	0	1	0	1	0	0	0	0	1	3	NA	3	NA	9lcBxSF5vAT9r6phdo	8.59753	0.615136	8.17108	0.675745	7.29111	0.638025	1	-1	-1	2.06536e-110	2.06536e-110	2.06536e-110
chr4_2264027_2264401	4	chr4	2264027	2264401	375	MXD4	-	288	0	0	1	1	1	1	1	1	6	RFX5_BI_b	0	0	0	1	0	1	0	0	1	1	1	1	1	6	NA	6	NA	KpRe1Fu6lue7XztPsM	10.734	0.243491	10.7156	0.251822	9.02299	0.255191	1	0	-1	0	0	0
chr10_111970881_111971243	10	chr10	111970881	111971243	363	MXI1	+	893	0	0	1	1	1	1	1	1	6	RFX5_BI_b	0	0	1	1	0	1	1	1	1	1	1	1	1	7	RFX5_BI_b	8	RFX5_BI_a	xauCONBuSbeeinli.8	5.50606	0.560578	5.46172	0.542497	5.27005	0.527048	1	0	-1	2.54597e-06	2.54597e-06	2.54597e-06
chr19_50934787_50935208	19	chr19	50934787	50935208	422	MYBPC2	+	951	1	1	1	1	1	1	1	1	8	CIITA_CEmark	0	0	1	1	1	1	1	1	1	1	1	1	1	7	RFX5_BI_b	9	CIITA_CEmark	NA	NA	NA	NA	NA	NA	NA	NA	NA	NA	NA	NA	NA
chr2_192542211_192543073	2	chr2	192542211	192543073	863	NABP1	+	276	1	1	1	1	1	1	1	1	8	CIITA_CEmark	0	1	0	1	1	1	0	0	1	1	1	1	1	7	NA	7	CIITA_BI	0SXouANerHh.iKLi7k	8.509	0.375312	9.88577	0.37984	9.65547	0.36208	1	1	1	1.69075e-267	1.69075e-267	1.69075e-267
chr2_71299485_71299552	2	chr2	71299485	71299552	68	NAGK	+	4078	0	0	0	0	0	0	0	1	1	NA	0	0	0	0	1	1	0	0	0	0	0	0	1	1	NA	3	CIITA_BI	6lPl9z1xF.1yqnrVp0	10.1427	0.319272	12.4224	0.30151	12.793	0.288717	-1	1	1	0	0	0
chr2_71295388_71295744	2	chr2	71295388	71295744	357	NAGK	+	19	0	0	0	1	1	0	1	1	4	NA	0	0	0	0	1	1	0	0	0	1	0	1	1	3	NA	5	CIITA_BI	6lPl9z1xF.1yqnrVp0	10.1427	0.319272	12.4224	0.30151	12.793	0.288717	-1	1	1	0	0	0
chr1_46049026_46049428	1	chr1	46049026	46049428	403	NASP	+	231	0	0	1	1	1	1	1	1	6	RFX5_BI_b	0	0	1	1	0	1	1	1	1	1	1	1	1	7	RFX5_BI_b	8	RFX5_BI_a	EgLJQqh466EdSO6_gk	8.04583	0.291974	7.49964	0.285229	7.95089	0.287245	-1	-1	-1	4.5402e-105	4.5402e-105	4.5402e-105
chr22_37256843_37257253	22	chr22	37256843	37257253	411	NCF4	+	186	0	0	0	0	0	1	1	1	3	NA	0	0	0	1	1	1	0	1	0	0	0	0	1	2	NA	4	CIITA_CEmark	Tu1eiS4qhFJABfSd0g	9.39141	0.267315	10.3682	0.251437	11.2122	0.210995	-1	1	1	0	0	0
chr12_54891251_54891619	12	chr12	54891251	54891619	369	NCKAP1L	+	125	1	0	0	0	0	1	1	1	4	NA	0	0	0	0	1	1	0	0	1	0	1	0	1	3	NA	5	CIITA_BI	oQ1KniA2yJLikp6iTo	10.7326	0.216755	11.5825	0.19385	11.698	0.200262	-1	1	1	0	0	0
chr6_126101518_126101692	6	chr6	126101518	126101692	175	NCOA7	+	614	1	1	1	0	1	0	0	1	5	CIITA_CEmark	0	0	0	0	0	0	0	0	1	1	0	1	1	4	NA	4	NA	WeyXq7G.R0L3XHih34	8.61326	0.404128	8.84221	0.41761	9.65649	0.390717	-1	1	1	1.04985e-159	1.04985e-159	1.04985e-159
chr22_42486874_42487068	22	chr22	42486874	42487068	195	NDUFA6	-	14	0	0	0	0	1	1	1	1	4	NA	0	0	0	0	1	1	0	0	1	0	1	1	1	4	NA	6	CIITA_BI	oe0qNKkkcEpkAsie0I	8.56088	0.318744	9.34401	0.287233	9.47844	0.27803	-1	1	1	5.48625e-209	5.48625e-209	5.48625e-209
chr3_49058830_49059019	3	chr3	49058830	49059019	190	NDUFAF3	+	54	0	0	0	0	1	1	1	1	4	NA	0	0	0	0	1	1	0	0	1	1	1	1	1	5	NA	7	CIITA_BI	BeR3lKfVDn9HfNxX_k	11.6335	0.255294	12.2632	0.213474	12.1076	0.217882	1	1	1	3.85491e-185	3.85491e-185	3.85491e-185
chr11_65197131_65197173	11	chr11	65197131	65197173	43	NEAT1	+	6863	0	0	0	0	0	0	0	0	0	NA	0	0	0	0	1	1	0	0	0	0	0	0	0	0	NA	2	CIITA_BI	NA	NA	NA	NA	NA	NA	NA	NA	NA	NA	NA	NA	NA
chr11_65195738_65196352	11	chr11	65195738	65196352	615	NEAT1	+	5470	0	0	0	0	0	0	0	1	1	NA	0	1	0	0	1	1	1	0	0	1	1	1	1	5	NA	7	CIITA_CEmark	NA	NA	NA	NA	NA	NA	NA	NA	NA	NA	NA	NA	NA
chr11_65190168_65192436	11	chr11	65190168	65192436	2269	NEAT1	+	100	0	0	0	0	1	0	1	1	3	NA	1	1	1	1	1	1	1	1	1	1	0	1	1	8	CIITA_CEmark	8	CIITA_CEmark	NA	NA	NA	NA	NA	NA	NA	NA	NA	NA	NA	NA	NA
chr11_65197225_65197954	11	chr11	65197225	65197954	730	NEAT1	+	6957	0	0	0	0	0	0	0	1	1	NA	0	1	0	0	1	1	0	0	0	0	0	0	1	2	NA	3	CIITA_BI	NA	NA	NA	NA	NA	NA	NA	NA	NA	NA	NA	NA	NA
chr11_65193678_65195655	11	chr11	65193678	65195655	1978	NEAT1	+	3410	0	0	1	0	1	1	1	1	5	NA	1	1	1	0	1	1	1	0	1	1	1	1	1	8	CIITA_CEmark	8	CIITA_CEmark	NA	NA	NA	NA	NA	NA	NA	NA	NA	NA	NA	NA	NA
chr3_27410916_27411172	3	chr3	27410916	27411172	257	NEK10	-	4	0	0	1	1	1	1	1	1	6	RFX5_BI_b	0	0	0	0	0	1	0	0	0	0	1	1	1	3	NA	4	NA	NA	NA	NA	NA	NA	NA	NA	NA	NA	NA	NA	NA	NA
chr14_75590750_75590943	14	chr14	75590750	75590943	194	NEK9	-	2835	0	0	0	0	1	0	0	1	2	NA	0	0	0	0	1	1	0	0	1	0	0	0	1	2	NA	4	CIITA_BI	NA	NA	NA	NA	NA	NA	NA	NA	NA	NA	NA	NA	NA
chr10_104153606_104154123	10	chr10	104153606	104154123	518	NFKB2	+	257	1	1	1	0	1	1	1	1	7	CIITA_CEmark	0	0	0	0	0	1	0	0	1	1	1	1	1	5	NA	6	NA	0IBWIQnlSRIrgoIS5s	7.51914	0.498939	7.51251	0.458448	7.52201	0.46872	0	0	0	1	1	1
chr14_35873780_35874193	14	chr14	35873780	35874193	414	NFKBIA	-	180	1	0	0	0	1	1	0	1	4	NA	0	0	0	1	1	1	0	0	0	0	0	0	1	2	NA	3	CIITA_BI	iihieVzjh7u.opSbeE	12.4085	0.463679	13.3126	0.459336	13.217	0.482777	0	1	1	4.62223e-108	4.62223e-108	4.62223e-108
chr14_35869950_35870205	14	chr14	35869950	35870205	256	NFKBIA	-	3755	0	0	0	0	0	0	0	1	1	NA	0	1	0	0	1	1	0	0	0	0	0	0	1	2	NA	3	CIITA_BI	iihieVzjh7u.opSbeE	12.4085	0.463679	13.3126	0.459336	13.217	0.482777	0	1	1	4.62223e-108	4.62223e-108	4.62223e-108
chr14_35869331_35869799	14	chr14	35869331	35869799	469	NFKBIA	-	4161	0	0	0	0	0	0	0	1	1	NA	0	1	0	0	1	1	1	0	0	0	0	0	1	2	NA	4	CIITA_CEmark	iihieVzjh7u.opSbeE	12.4085	0.463679	13.3126	0.459336	13.217	0.482777	0	1	1	4.62223e-108	4.62223e-108	4.62223e-108
chr1_41157115_41157598	1	chr1	41157115	41157598	484	NFYC	+	126	1	1	0	1	1	1	1	1	7	CIITA_CEmark	0	0	0	0	0	1	0	0	1	1	1	1	1	5	NA	6	NA	9oEnnFVCH5RvveV0jo	9.02078	0.270106	9.50923	0.244719	9.7413	0.226451	-1	1	1	5.53199e-191	5.53199e-191	5.53199e-191
chr17_28443750_28444035	17	chr17	28443750	28444035	286	NSRP1	+	74	1	0	0	1	1	0	0	1	4	NA	0	0	0	0	1	1	0	0	1	1	0	0	1	3	NA	5	CIITA_BI	o.qKUKSCjPinKT0IUk	6.25906	0.625844	6.40635	0.622456	6.61251	0.662356	-1	0	1	2.31956e-10	2.31956e-10	2.31956e-10
chr13_48611873_48612135	13	chr13	48611873	48612135	263	NUDT15	+	171	0	0	0	0	1	1	1	1	4	NA	0	0	0	0	1	1	0	0	1	1	0	0	1	3	NA	5	CIITA_BI	3zgiPbciS6_0C7reqo	6.30586	0.364616	6.52464	0.335177	7.06059	0.331783	-1	1	1	1.05566e-126	1.05566e-126	1.05566e-126
chr11_71791421_71792004	11	chr11	71791421	71792004	584	NUMA1	-	99	1	0	1	1	1	1	1	1	7	RFX5_BI_a	0	0	0	1	0	1	1	0	1	1	1	1	1	6	NA	7	NA	ogqFMIospXr157Xrp4	9.15742	0.414584	8.93454	0.374426	8.04814	0.38222	1	-1	-1	5.84609e-185	5.84609e-185	5.84609e-185
chr19_2269434_2269729	19	chr19	2269434	2269729	296	OAZ1	+	85	1	1	0	0	1	1	1	1	6	CIITA_BI	0	0	0	0	0	1	0	0	0	1	1	1	1	4	NA	5	NA	lurKBbIdnTdl6v7WTs	14.521	0.186395	14.9565	0.210608	14.711	0.212835	1	1	1	8.23178e-125	8.23178e-125	8.23178e-125
chr22_50972438_50972762	22	chr22	50972438	50972762	325	ODF3B	-	1430	0	0	0	0	0	0	0	0	0	NA	0	0	0	0	1	1	0	0	0	0	0	0	1	1	NA	3	CIITA_BI	Bc0rbi1KrcQtWpVUvQ	5.37519	0.482243	8.29954	0.376875	8.85048	0.373549	-1	1	1	0	0	0
chr7_44646123_44646438	7	chr7	44646123	44646438	316	OGDH	+	3	0	1	1	1	1	1	1	1	7	RFX5_BI_a	0	0	0	1	0	1	0	0	1	1	1	1	1	6	NA	6	NA	lqR6ed7frXvBXUXXd8	7.57079	0.358854	8.76061	0.322708	8.89532	0.324332	-1	1	1	9.68025e-281	9.68025e-281	9.68025e-281
chr9_127562882_127563256	9	chr9	127562882	127563256	375	OLFML2A	+	104	1	1	0	1	1	0	1	1	6	CIITA_CEmark	0	0	0	0	1	1	1	0	0	0	0	1	1	2	NA	5	CIITA_CEmark	ofCQXnSrRt1BKSyLQo	5.39631	0.487225	5.23214	0.484856	5.39102	0.479911	-1	-1	0	0.000258781	0.000258781	0.000258781
chr1_59012294_59012713	1	chr1	59012294	59012713	420	OMA1	-	152	1	1	0	0	0	0	1	1	4	CIITA_BI	0	0	0	0	0	1	0	0	0	1	0	0	1	2	NA	3	NA	iJeTpQVCOUg683ERX0	9.18266	0.301899	8.5282	0.311023	8.43117	0.313228	1	-1	-1	1.91218e-146	1.91218e-146	1.91218e-146
chr19_46087830_46088350	19	chr19	46087830	46088350	521	OPA3	-	228	1	1	0	0	1	1	1	1	6	CIITA_BI	0	0	0	1	0	1	0	0	1	1	1	1	1	6	NA	6	NA	6dJUitVe1CarPUUpTM	5.6505	0.435618	5.62933	0.40857	5.99892	0.415288	-1	0	1	4.4304e-31	4.4304e-31	4.4304e-31
chr10_23730851_23731033	10	chr10	23730851	23731033	183	OTUD1	+	2654	0	1	1	1	0	0	0	0	3	RFX5_BI_a	0	0	0	0	0	0	0	0	0	0	0	0	0	0	NA	0	NA	rpMDt6JQX6S8ySiBHs	8.57901	0.36209	8.07495	0.400562	8.06889	0.393039	0	-1	-1	2.926e-55	2.926e-55	2.926e-55
chr10_23730488_23730623	10	chr10	23730488	23730623	136	OTUD1	+	2291	0	1	1	1	0	0	0	0	3	RFX5_BI_a	0	0	0	0	0	0	0	0	0	0	0	0	0	0	NA	0	NA	rpMDt6JQX6S8ySiBHs	8.57901	0.36209	8.07495	0.400562	8.06889	0.393039	0	-1	-1	2.926e-55	2.926e-55	2.926e-55
chr10_23729497_23729912	10	chr10	23729497	23729912	416	OTUD1	+	1300	0	1	1	1	0	0	0	1	4	RFX5_BI_a	0	0	0	0	0	0	0	0	0	0	0	0	1	1	NA	1	NA	rpMDt6JQX6S8ySiBHs	8.57901	0.36209	8.07495	0.400562	8.06889	0.393039	0	-1	-1	2.926e-55	2.926e-55	2.926e-55
chr10_23731353_23731617	10	chr10	23731353	23731617	265	OTUD1	+	3156	1	1	1	1	0	0	0	1	5	CIITA_CEmark	0	0	0	0	0	0	0	0	0	0	0	0	1	1	NA	1	NA	rpMDt6JQX6S8ySiBHs	8.57901	0.36209	8.07495	0.400562	8.06889	0.393039	0	-1	-1	2.926e-55	2.926e-55	2.926e-55
chr17_3817214_3817846	17	chr17	3817214	3817846	633	P2RX1	-	2114	1	1	0	0	0	0	0	1	3	CIITA_BI	0	0	0	0	0	1	0	0	0	0	0	0	1	1	NA	2	NA	ZlKEldUlODXx0nF2r4	6.56364	0.601517	8.39595	0.562834	6.89059	0.578321	1	1	1	2.4238e-221	2.4238e-221	2.4238e-221
chr10_74856488_74856918	10	chr10	74856488	74856918	431	P4HA1	-	186	1	1	1	1	1	1	1	1	8	CIITA_CEmark	0	0	0	0	0	1	0	0	0	1	0	1	1	3	NA	4	NA	QXkwQR6l98HAOdFHyU	8.22904	0.53457	8.50949	0.65296	8.71851	0.654192	-1	1	1	1.96147e-20	1.96147e-20	1.96147e-20
chr8_101732844_101733379	8	chr8	101732844	101733379	536	PABPC1	-	936	1	1	0	0	1	0	1	1	5	CIITA_BI	0	0	0	0	0	1	0	0	0	0	0	0	1	1	NA	2	NA	Z3lXXQiQCQO_rgae.U	13.3193	0.219722	13.9662	0.208467	13.7657	0.20511	1	1	1	4.09542e-212	4.09542e-212	4.09542e-212
chr22_44576648_44576891	22	chr22	44576648	44576891	244	PARVG	+	121	0	1	1	1	1	1	1	1	7	RFX5_BI_a	0	0	0	0	0	0	0	0	0	0	0	1	1	2	NA	2	NA	lKu11RLVnv17k9uFZ8	10.3365	0.282129	11.5251	0.223783	11.0256	0.226853	1	1	1	0	0	0
chr10_70092096_70092662	10	chr10	70092096	70092662	567	PBLD	-	22	1	1	1	0	0	0	1	1	5	CIITA_CEmark	0	0	0	0	0	1	0	0	0	0	0	1	1	2	NA	3	NA	iUAnXbWXS4b8QStv3o	5.2837	0.475261	5.62256	0.415026	5.46129	0.40242	1	1	1	3.99986e-22	3.99986e-22	3.99986e-22
chr11_82867590_82868274	11	chr11	82867590	82868274	685	PCF11	+	138	0	1	1	1	1	1	1	1	7	RFX5_BI_a	0	0	1	1	0	1	1	1	1	1	1	1	1	7	RFX5_BI_b	8	RFX5_BI_a	9r9NfQCqvWIiRbKn.c	9.31711	0.273561	8.22963	0.325444	8.46874	0.324463	-1	-1	-1	4.38454e-249	4.38454e-249	4.38454e-249
chr2_74734626_74734807	2	chr2	74734626	74734807	182	PCGF1	-	14	0	0	0	0	0	1	1	1	3	NA	0	0	0	0	1	1	0	0	0	0	1	1	1	3	NA	5	CIITA_BI	EjROEOCSM6d1Z69pCU	5.96685	0.583481	8.11802	0.43663	7.88452	0.437731	1	1	1	0	0	0
chr3_196014393_196014592	3	chr3	196014393	196014592	200	PCYT1A	-	8	0	0	0	0	1	1	1	1	4	NA	0	0	0	0	1	1	0	0	0	1	1	0	1	3	NA	5	CIITA_BI	ioCEHqgIIXKHqoFQEk	3.4772	0.543442	3.61343	0.52164	4.39662	0.498119	-1	0	1	4.08051e-89	4.08051e-89	4.08051e-89
chr2_68596279_68596553	2	chr2	68596279	68596553	275	PLEK	+	3958	0	0	0	0	0	0	1	0	1	NA	0	0	0	0	1	1	0	0	0	0	0	0	0	0	NA	2	CIITA_BI	6ldXQ9V7BPXgnvVHVI	11.5508	0.325949	12.6563	0.254318	13.8938	0.246695	-1	1	1	0	0	0
chr2_68597279_68597364	2	chr2	68597279	68597364	86	PLEK	+	4958	0	0	0	0	0	1	0	0	1	NA	0	0	0	0	1	1	0	1	0	0	0	0	0	0	NA	3	CIITA_CEmark	6ldXQ9V7BPXgnvVHVI	11.5508	0.325949	12.6563	0.254318	13.8938	0.246695	-1	1	1	0	0	0
chr2_68601618_68601895	2	chr2	68601618	68601895	278	PLEK	+	9297	0	0	0	0	0	0	0	0	0	NA	0	0	0	0	1	1	1	0	0	0	0	0	0	0	NA	3	CIITA_CEmark	6ldXQ9V7BPXgnvVHVI	11.5508	0.325949	12.6563	0.254318	13.8938	0.246695	-1	1	1	0	0	0
chr1_150131927_150132331	1	chr1	150131927	150132331	405	PLEKHO1	+	9758	0	0	0	0	0	0	0	1	1	NA	0	0	0	0	1	1	0	0	0	0	0	0	1	1	NA	3	CIITA_BI	9LSxaCJeO4qSrqt6B8	10.4504	0.210393	11.2193	0.203908	12.444	0.195936	-1	1	1	0	0	0
chr18_57567848_57568310	18	chr18	57567848	57568310	463	PMAIP1	+	657	1	1	1	0	1	0	0	1	5	CIITA_CEmark	0	0	0	0	0	1	0	0	0	0	0	0	1	1	NA	2	NA	Nr2A51_0Ty7k1xAC40	5.38486	0.622311	4.91461	0.573957	4.99584	0.56439	0	-1	-1	7.62266e-23	7.62266e-23	7.62266e-23
chr6_99872754_99872984	6	chr6	99872754	99872984	231	PNISR	-	223	1	1	0	0	0	0	1	1	4	CIITA_BI	0	0	0	0	0	0	0	0	0	0	0	1	1	2	NA	2	NA	TSnePcugokveLdSgsk	9.56003	0.448249	9.03147	0.435241	9.04841	0.440391	0	-1	-1	5.51575e-48	5.51575e-48	5.51575e-48
chr19_50372650_50373095	19	chr19	50372650	50373095	446	PNKP	-	1828	0	0	1	1	1	1	1	1	6	RFX5_BI_b	0	0	1	1	0	1	1	1	1	1	1	1	1	7	RFX5_BI_b	8	RFX5_BI_a	rCn3eU16I1b1pzq6JY	9.09923	0.295372	9.51942	0.263048	9.26041	0.266787	1	1	1	4.64426e-74	4.64426e-74	4.64426e-74
chr6_89792212_89792492	6	chr6	89792212	89792492	281	PNRC1	+	1784	0	1	1	1	0	0	0	1	4	RFX5_BI_a	0	0	0	0	0	0	0	0	0	0	0	0	0	0	NA	0	NA	94fcfx6eLuJZTl6Uw0	3.31062	0.631981	3.9065	0.693376	4.61639	0.706058	-1	1	1	1.81623e-101	1.81623e-101	1.81623e-101
chr6_89791409_89791839	6	chr6	89791409	89791839	431	PNRC1	+	981	1	1	1	0	1	1	1	1	7	CIITA_CEmark	0	0	0	1	0	1	0	0	1	1	1	1	1	6	NA	6	NA	94fcfx6eLuJZTl6Uw0	3.31062	0.631981	3.9065	0.693376	4.61639	0.706058	-1	1	1	1.81623e-101	1.81623e-101	1.81623e-101
chr6_89790276_89790688	6	chr6	89790276	89790688	413	PNRC1	+	152	1	1	0	0	0	1	1	1	5	CIITA_BI	0	0	0	1	0	1	0	0	1	0	1	1	1	5	NA	5	NA	94fcfx6eLuJZTl6Uw0	3.31062	0.631981	3.9065	0.693376	4.61639	0.706058	-1	1	1	1.81623e-101	1.81623e-101	1.81623e-101
chr6_89791882_89791958	6	chr6	89791882	89791958	77	PNRC1	+	1454	1	1	1	0	1	0	0	0	4	CIITA_CEmark	0	0	0	0	0	0	0	0	0	1	0	0	0	1	NA	1	NA	94fcfx6eLuJZTl6Uw0	3.31062	0.631981	3.9065	0.693376	4.61639	0.706058	-1	1	1	1.81623e-101	1.81623e-101	1.81623e-101
chr16_22308400_22308747	16	chr16	22308400	22308747	348	POLR3E	+	52	1	0	1	1	1	0	0	1	5	RFX5_BI_a	0	0	0	0	0	1	0	0	0	1	0	1	1	3	NA	4	NA	fGuS6EgqPNdJS2SrSc	8.46186	0.319146	7.81722	0.305095	7.71765	0.308738	1	-1	-1	7.6036e-144	7.6036e-144	7.6036e-144
chr19_30097012_30097263	19	chr19	30097012	30097263	252	POP4	+	94	0	1	1	1	1	0	1	1	6	RFX5_BI_a	0	0	0	0	0	1	0	0	1	1	0	1	1	4	NA	5	NA	rf5bcKS_.OEngB6EdU	7.68392	0.381273	7.98364	0.427357	8.18324	0.402064	-1	1	1	3.73629e-47	3.73629e-47	3.73629e-47
chr7_44836541_44836998	7	chr7	44836541	44836998	458	PPIA	+	301	1	1	1	1	1	0	1	1	7	CIITA_CEmark	0	0	0	0	0	1	0	0	0	1	0	1	1	3	NA	4	NA	ENKtuH0RlMOkeukLU0	13.4442	0.218171	13.415	0.189406	13.6945	0.195663	-1	0	1	6.43299e-71	6.43299e-71	6.43299e-71
chr6_30583450_30584222	6	chr6	30583450	30584222	773	PPP1R10	-	862	1	1	1	1	0	0	0	1	5	CIITA_CEmark	0	0	0	0	1	0	0	0	0	1	0	1	1	3	NA	4	NA	HnqXgLRHE5Hl.qLSdE	7.54652	0.312986	7.89574	0.367013	8.34648	0.349837	-1	1	1	3.35162e-135	3.35162e-135	3.35162e-135
chr6_30584740_30585005	6	chr6	30584740	30585005	266	PPP1R10	-	79	1	0	0	0	1	1	1	1	5	NA	0	0	0	0	1	1	0	0	1	1	1	1	1	5	NA	7	CIITA_BI	HnqXgLRHE5Hl.qLSdE	7.54652	0.312986	7.89574	0.367013	8.34648	0.349837	-1	1	1	3.35162e-135	3.35162e-135	3.35162e-135
chr19_49379240_49380190	19	chr19	49379240	49380190	951	PPP1R15A	+	3592	1	1	1	1	0	0	0	1	5	CIITA_CEmark	0	0	0	0	0	1	0	0	1	0	0	0	1	2	NA	3	NA	cV6F0uopuniFB6.lzA	10.5439	0.354382	11.6973	0.370646	11.4104	0.376197	1	1	1	6.2152e-218	6.2152e-218	6.2152e-218
chr19_49378040_49379021	19	chr19	49378040	49379021	982	PPP1R15A	+	2392	1	1	1	1	1	1	0	1	7	CIITA_CEmark	0	0	0	0	0	1	0	0	1	0	0	0	1	2	NA	3	NA	cV6F0uopuniFB6.lzA	10.5439	0.354382	11.6973	0.370646	11.4104	0.376197	1	1	1	6.2152e-218	6.2152e-218	6.2152e-218
chr19_49375555_49377802	19	chr19	49375555	49377802	2248	PPP1R15A	+	93	1	1	1	1	1	0	1	1	7	CIITA_CEmark	0	0	0	0	0	1	0	0	1	1	0	1	1	4	NA	5	NA	cV6F0uopuniFB6.lzA	10.5439	0.354382	11.6973	0.370646	11.4104	0.376197	1	1	1	6.2152e-218	6.2152e-218	6.2152e-218
chr6_42952080_42952394	6	chr6	42952080	42952394	315	PPP2R5D	+	156	0	0	0	1	1	1	1	1	5	NA	0	0	1	1	0	1	1	1	1	0	1	1	1	6	RFX5_BI_b	7	RFX5_BI_a	HINqJ5IJ9eV4CPZQVI	4.75904	0.589098	5.00959	0.54577	5.14259	0.542143	0	1	1	6.50733e-16	6.50733e-16	6.50733e-16
chr11_129872617_129873026	11	chr11	129872617	129873026	410	PRDM10	-	113	0	0	1	1	1	1	1	1	6	RFX5_BI_b	0	0	1	1	0	1	1	1	1	1	1	1	1	7	RFX5_BI_b	8	RFX5_BI_a	BlLujPul3dCET4R7Ic	7.05328	0.346008	6.9024	0.334569	6.93918	0.329265	0	-1	-1	3.44083e-07	3.44083e-07	3.44083e-07
chr2_44588583_44589061	2	chr2	44588583	44589061	479	PREPL	-	117	1	1	0	0	1	0	1	1	5	CIITA_BI	0	0	0	0	0	1	0	0	1	1	0	0	1	3	NA	4	NA	NGvsUx0lOV.T.hjLv0	7.11543	0.362969	6.73297	0.374905	6.36057	0.360834	1	-1	-1	1.27045e-113	1.27045e-113	1.27045e-113
chr21_48055689_48055899	21	chr21	48055689	48055899	211	PRMT2	+	183	0	0	0	0	1	0	0	1	2	NA	0	0	0	0	1	1	0	0	0	1	0	0	1	2	NA	4	CIITA_BI	c6eraJ1O9cJytytxHU	8.36384	0.315827	9.1909	0.280453	9.36741	0.27103	-1	1	1	2.42961e-240	2.42961e-240	2.42961e-240
chr16_30661656_30662115	16	chr16	30661656	30662115	460	PRR14	+	125	1	1	0	0	1	1	1	1	6	CIITA_BI	0	0	0	0	0	1	0	0	1	1	1	1	1	5	NA	6	NA	ilU3vrTU14KhKAXVKQ	11.158	0.227137	11.1971	0.226037	11.1358	0.218139	1	0	0	0.00727419	0.00727419	0.00727419
chr1_171454152_171454977	1	chr1	171454152	171454977	826	PRRC2C	+	312	1	1	1	1	1	0	1	1	7	CIITA_CEmark	0	0	0	0	0	1	0	0	1	1	0	1	1	4	NA	5	NA	3SJ7tOU1.qV3noAsg0	9.90304	0.353506	9.62641	0.353373	10.2456	0.353018	-1	-1	1	1.58991e-103	1.58991e-103	1.58991e-103
chr6_32811825_32812768	6	chr6	32811825	32812768	944	PSMB8	+	37	1	1	1	1	1	1	1	1	8	CIITA_CEmark	0	0	1	1	1	1	1	1	1	1	1	1	1	7	RFX5_BI_b	9	CIITA_CEmark	ZK3XeorfpYdKhcJRvA	10.5387	0.271817	11.2047	0.266631	13.3478	0.262874	-1	1	1	0	0	0
chr17_38136537_38137221	17	chr17	38136537	38137221	685	PSMD3	+	201	1	0	1	1	1	1	1	1	7	RFX5_BI_a	0	0	1	1	0	1	1	1	1	1	1	1	1	7	RFX5_BI_b	8	RFX5_BI_a	3lSpHtVP9UREnTOeT0	6.57686	0.408103	7.19609	0.351294	7.58957	0.351469	-1	1	1	6.49737e-176	6.49737e-176	6.49737e-176
chr19_796803_797282	19	chr19	796803	797282	480	PTBP1	+	109	1	1	0	0	1	1	1	1	6	CIITA_BI	0	0	0	0	0	1	0	0	1	1	1	1	1	5	NA	6	NA	xGRPW_XxWOn7hmiIFg	12.591	0.15932	12.8889	0.141384	13.1498	0.146268	-1	1	1	2.08401e-262	2.08401e-262	2.08401e-262
chr20_62169119_62169379	20	chr20	62169119	62169379	261	PTK6	-	396	0	0	0	0	0	1	1	1	3	NA	0	0	0	0	1	1	0	0	0	0	0	0	1	1	NA	3	CIITA_BI	Bqp5df5F4.4K7d.TU4	4.15886	0.598407	5.14437	0.550686	5.17167	0.540479	0	1	1	5.12946e-93	5.12946e-93	5.12946e-93
chr2_232574049_232574169	2	chr2	232574049	232574169	121	PTMA	+	815	0	0	1	1	0	0	0	1	3	RFX5_BI_b	0	0	0	0	0	1	0	0	0	0	0	0	1	1	NA	2	NA	9TYNFpOVRTtIZJ7ISg	12.6437	0.249091	12.5199	0.234086	12.5812	0.235296	0	-1	0	1.34801e-09	1.34801e-09	1.34801e-09
chr2_232571735_232572165	2	chr2	232571735	232572165	431	PTMA	+	1069	1	1	0	1	1	1	1	1	7	CIITA_CEmark	0	0	0	0	0	1	0	0	1	1	1	0	1	4	NA	5	NA	9TYNFpOVRTtIZJ7ISg	12.6437	0.249091	12.5199	0.234086	12.5812	0.235296	0	-1	0	1.34801e-09	1.34801e-09	1.34801e-09
chr12_6873425_6873755	12	chr12	6873425	6873755	331	PTMS	+	1785	0	0	1	1	0	1	1	1	5	RFX5_BI_b	0	0	1	1	0	1	1	1	0	0	1	1	1	5	RFX5_BI_b	6	RFX5_BI_a	xXFJdPfXWsl3VFwXeQ	4.38669	0.614604	5.84313	0.748868	6.04968	0.737244	-1	1	1	1.54087e-138	1.54087e-138	1.54087e-138
chr7_44925229_44925607	7	chr7	44925229	44925607	379	PURB	-	245	1	1	1	0	1	1	1	1	7	CIITA_CEmark	0	0	0	0	0	1	0	0	1	1	0	1	1	4	NA	5	NA	0ki1IanvjdHl7K_CdI	9.73334	0.306761	9.24956	0.29823	8.86168	0.313407	1	-1	-1	3.7968e-184	3.7968e-184	3.7968e-184
chr2_26256841_26257046	2	chr2	26256841	26257046	206	RAB10	+	113	0	0	0	0	0	1	1	1	3	NA	0	0	0	0	1	1	0	0	0	0	1	1	1	3	NA	5	CIITA_BI	BKn_Vf97C3fqNe7IJ4	10.8899	0.275153	12.3123	0.260456	12.2474	0.255275	0	1	1	0	0	0
chr11_82782730_82783019	11	chr11	82782730	82783019	290	RAB30	-	54	1	1	0	0	1	1	1	1	6	CIITA_BI	0	0	0	0	0	1	0	0	1	1	1	0	1	4	NA	5	NA	rUAeoKULEt3uubPhhU	8.35163	0.312826	4.14894	0.411797	4.07841	0.406312	0	-1	-1	0	0	0
chr19_41283293_41283765	19	chr19	41283293	41283765	473	RAB4B	+	358	1	1	1	1	1	1	1	1	8	CIITA_CEmark	0	1	1	1	1	1	1	1	1	1	1	1	1	8	RFX5_BI_a	9	CIITA_CEmark	NA	NA	NA	NA	NA	NA	NA	NA	NA	NA	NA	NA	NA
chr3_128446105_128446115	3	chr3	128446105	128446115	11	RAB7A	+	1127	0	0	1	1	0	0	0	0	2	RFX5_BI_b	0	0	0	0	0	0	0	0	0	0	0	0	0	0	NA	0	NA	T9.r6BXpL3nV9co3lU	11.3654	0.194786	12.5901	0.169066	12.7487	0.169005	-1	1	1	0	0	0
chr9_135988122_135988489	9	chr9	135988122	135988489	368	RALGDS	-	8148	0	0	0	0	1	0	1	1	3	NA	0	0	1	1	1	1	0	1	0	0	0	0	1	3	RFX5_BI_b	4	CIITA_CEmark	fLlPRR5tep.GIU5CGo	11.1513	0.291126	11.0519	0.286013	11.4813	0.290647	-1	-1	1	1.01221e-78	1.01221e-78	1.01221e-78
chr4_160188554_160188757	4	chr4	160188554	160188757	204	RAPGEF2	+	240	0	0	0	0	0	0	1	0	1	NA	0	0	0	0	1	1	0	0	0	0	0	0	1	1	NA	3	CIITA_BI	BsgTKHnDdL2d7jtC5I	7.31298	0.416377	8.04796	0.455143	9.95692	0.459169	-1	1	1	0	0	0
chr11_63304355_63304442	11	chr11	63304355	63304442	88	RARRES3	+	83	0	0	0	0	0	0	0	1	1	NA	0	0	0	0	1	1	0	0	0	0	0	0	1	1	NA	3	CIITA_BI	opRpn6DXr756Od.5jw	9.03791	0.364963	9.72931	0.366509	16.6569	0.18835	-1	1	1	0	0	0
chr13_48878781_48878872	13	chr13	48878781	48878872	92	RB1	+	899	1	0	1	1	0	0	0	1	4	RFX5_BI_a	0	0	0	0	0	0	0	0	0	0	0	0	1	1	NA	1	NA	l6VyLqLXjBUpe3hx.k	7.6602	0.515081	7.41989	0.605502	8.55352	0.609238	-1	-1	1	9.09978e-122	9.09978e-122	9.09978e-122
chr20_34328394_34328580	20	chr20	34328394	34328580	187	RBM39	-	1678	0	0	1	1	0	0	0	1	3	RFX5_BI_b	0	0	0	0	0	0	0	0	0	0	0	0	0	0	NA	0	NA	inknn3vSUfkES79Qd0	10.1576	0.269063	9.9407	0.295942	10.2759	0.282509	-1	-1	1	1.49062e-52	1.49062e-52	1.49062e-52
chr20_34329425_34329604	20	chr20	34329425	34329604	180	RBM39	-	654	1	1	0	0	1	0	1	1	5	CIITA_BI	0	0	0	0	0	0	0	0	0	1	0	0	1	2	NA	2	NA	inknn3vSUfkES79Qd0	10.1576	0.269063	9.9407	0.295942	10.2759	0.282509	-1	-1	1	1.49062e-52	1.49062e-52	1.49062e-52
chr20_34329781_34329874	20	chr20	34329781	34329874	94	RBM39	-	384	1	1	0	0	1	0	0	0	3	CIITA_BI	0	0	0	0	0	0	0	0	0	1	0	0	0	1	NA	1	NA	inknn3vSUfkES79Qd0	10.1576	0.269063	9.9407	0.295942	10.2759	0.282509	-1	-1	1	1.49062e-52	1.49062e-52	1.49062e-52
chr11_114270816_114271263	11	chr11	114270816	114271263	448	RBM7	+	13	1	1	0	0	1	1	1	1	6	CIITA_BI	0	0	0	0	0	1	0	0	1	1	0	1	1	4	NA	5	NA	KPe4TnfifxXL4ExO7I	6.88186	0.646164	6.59723	0.663813	7.12368	0.648397	-1	-1	1	4.30808e-26	4.30808e-26	4.30808e-26
chr2_61110369_61110603	2	chr2	61110369	61110603	235	REL	+	1618	0	0	1	1	0	0	0	1	3	RFX5_BI_b	0	0	0	0	0	0	0	0	0	0	0	0	1	1	NA	1	NA	oo3h9L7kjBJOMDi2oU	7.36453	0.82395	6.56357	0.930856	5.97259	0.902281	1	-1	-1	6.50426e-72	6.50426e-72	6.50426e-72
chr19_1848629_1848886	19	chr19	1848629	1848886	258	REXO1	-	177	1	1	0	0	1	0	1	1	5	CIITA_BI	0	0	0	0	0	1	0	0	1	1	0	1	1	4	NA	5	NA	H3WhVfVXRdSkqEgwO8	7.34603	0.329493	6.88128	0.322209	7.32058	0.306731	-1	-1	0	3.78377e-69	3.78377e-69	3.78377e-69
chr19_14117197_14117704	19	chr19	14117197	14117704	508	RFX1	-	63	1	0	1	1	1	1	1	1	7	RFX5_BI_a	0	0	0	0	0	1	0	0	1	1	1	1	1	5	NA	6	NA	3NHP_7nWbnMn.qmleU	6.54696	0.594271	8.11767	0.4695	7.20118	0.483476	1	1	1	2.1124e-213	2.1124e-213	2.1124e-213
chr9_3526242_3527020	9	chr9	3526242	3527020	779	RFX3	-	241	1	1	0	1	1	0	1	1	6	CIITA_CEmark	0	0	0	1	0	1	0	0	1	1	0	0	1	4	NA	4	NA	opuQUJdeDUPRJiRPtE	5.64781	0.469434	5.64353	0.438991	5.85685	0.422838	-1	0	1	1.33086e-09	1.33086e-09	1.33086e-09
chr1_151319628_151320032	1	chr1	151319628	151320032	405	RFX5	-	141	1	1	1	1	1	1	1	1	8	CIITA_CEmark	0	0	1	1	1	1	1	1	1	1	1	1	1	7	RFX5_BI_b	9	CIITA_CEmark	xnL3utKaRQ4gKDkhXU	10.9715	0.272648	10.3837	0.25538	11.8356	0.190349	-1	-1	1	0	0	0
chr1_163291508_163291770	1	chr1	163291508	163291770	263	RGS5	-	73	0	0	0	0	1	1	1	1	4	NA	1	0	0	0	1	1	0	0	1	1	1	1	1	6	NA	7	CIITA_BI	NA	NA	NA	NA	NA	NA	NA	NA	NA	NA	NA	NA	NA
chr17_74496402_74496613	17	chr17	74496402	74496613	212	RHBDF2	-	896	0	0	0	0	0	0	0	1	1	NA	0	0	0	0	1	1	0	0	0	0	0	0	1	1	NA	3	CIITA_BI	352KZNKVv.xS.M0a30	11.2982	0.230686	11.0801	0.216695	12.7093	0.213489	-1	-1	1	0	0	0
chr17_74488365_74489078	17	chr17	74488365	74489078	714	RHBDF2	-	4374	0	0	0	0	0	0	1	1	2	NA	0	0	0	0	1	1	0	0	0	0	0	0	1	1	NA	3	CIITA_BI	352KZNKVv.xS.M0a30	11.2982	0.230686	11.0801	0.216695	12.7093	0.213489	-1	-1	1	0	0	0
chr17_74489120_74489321	17	chr17	74489120	74489321	202	RHBDF2	-	5129	0	0	0	0	0	0	0	1	1	NA	0	0	0	0	1	1	0	0	0	0	0	0	1	1	NA	3	CIITA_BI	352KZNKVv.xS.M0a30	11.2982	0.230686	11.0801	0.216695	12.7093	0.213489	-1	-1	1	0	0	0
chr2_20648478_20648975	2	chr2	20648478	20648975	498	RHOB	+	1644	1	1	1	1	0	0	0	0	4	CIITA_CEmark	0	0	0	0	0	0	0	0	0	0	0	0	0	0	NA	0	NA	TkrTkRL.jAqSwQs_qU	7.54081	0.993458	8.16927	0.927395	5.90637	0.914973	1	1	-1	1.37603e-167	1.37603e-167	1.37603e-167
chr2_20647197_20647662	2	chr2	20647197	20647662	466	RHOB	+	363	1	1	1	1	0	0	1	1	6	CIITA_CEmark	0	0	0	0	0	1	0	0	0	0	0	0	1	1	NA	2	NA	TkrTkRL.jAqSwQs_qU	7.54081	0.993458	8.16927	0.927395	5.90637	0.914973	1	1	-1	1.37603e-167	1.37603e-167	1.37603e-167
chr2_20646693_20647066	2	chr2	20646693	20647066	374	RHOB	+	141	1	1	1	0	1	1	1	1	7	CIITA_CEmark	0	0	0	0	0	1	0	0	1	0	1	0	1	3	NA	4	NA	TkrTkRL.jAqSwQs_qU	7.54081	0.993458	8.16927	0.927395	5.90637	0.914973	1	1	-1	1.37603e-167	1.37603e-167	1.37603e-167
chr2_20647688_20647856	2	chr2	20647688	20647856	169	RHOB	+	854	0	1	1	1	0	0	0	1	4	RFX5_BI_a	0	0	0	0	0	1	0	0	0	0	0	0	1	1	NA	2	NA	TkrTkRL.jAqSwQs_qU	7.54081	0.993458	8.16927	0.927395	5.90637	0.914973	1	1	-1	1.37603e-167	1.37603e-167	1.37603e-167
chr2_46774550_46774769	2	chr2	46774550	46774769	220	RHOQ	+	4684	0	0	0	0	0	0	0	0	0	NA	0	0	0	0	1	1	0	0	0	0	0	0	1	1	NA	3	CIITA_BI	uMWn1IhV.3UlM8TSnI	11.5369	0.361508	12.043	0.365656	12.7432	0.366082	-1	1	1	1.74012e-224	1.74012e-224	1.74012e-224
chr17_29295447_29295617	17	chr17	29295447	29295617	171	RNF135	+	2338	0	0	0	0	0	0	0	1	1	NA	0	0	0	0	1	1	0	0	0	0	0	0	1	1	NA	3	CIITA_BI	rlO6kuCTlDuNDVywCU	8.57646	0.285603	9.96254	0.28761	9.70617	0.284652	1	1	1	0	0	0
chr2_101925222_101925486	2	chr2	101925222	101925486	265	RNF149	-	44	0	0	0	0	0	0	1	1	2	NA	0	0	0	0	1	1	0	0	0	0	0	1	1	2	NA	4	CIITA_BI	NV.Pl0.fuGX76oqA3s	8.70296	0.312667	11.4934	0.286507	12.505	0.282993	-1	1	1	0	0	0
chr2_85822670_85822909	2	chr2	85822670	85822909	240	RNF181	+	73	0	0	0	0	1	1	1	1	4	NA	0	0	0	0	1	1	0	0	1	0	1	1	1	4	NA	6	CIITA_BI	BieVHjhhHziiRIYjCk	10.1886	0.309801	11.6178	0.260985	11.6834	0.25015	0	1	1	0	0	0
chr1_28974963_28975363	1	chr1	28974963	28975363	401	RNU11	+	148	1	0	0	1	1	0	0	1	4	NA	0	0	0	0	1	1	0	0	1	1	0	1	1	4	NA	6	CIITA_BI	96z_pJ642_tWmV.fx4	7.27895	0.423967	7.11793	0.556283	4.57356	0.520147	1	-1	-1	0	0	0
chr22_43011186_43011621	22	chr22	43011186	43011621	436	RNU12	+	64	1	1	1	1	1	0	0	1	6	CIITA_CEmark	1	0	0	0	1	1	0	0	1	1	0	1	1	5	NA	6	CIITA_BI	QnrArZVwrhSXH_ajlw	5.28325	0.696277	5.30829	0.65734	2.46366	0.63953	1	0	-1	0	0	0
chr2_122288473_122288916	2	chr2	122288473	122288916	444	RNU4ATAC	+	18	0	0	0	0	1	1	1	1	4	NA	0	0	0	0	1	1	0	0	1	1	1	1	1	5	NA	7	CIITA_BI	0r5nHtQ4mTLipLHnBk	6.34846	0.614805	7.61623	0.920828	5.5865	0.933723	1	1	-1	1.57304e-164	1.57304e-164	1.57304e-164
chr18_18691878_18692301	18	chr18	18691878	18692301	424	ROCK1	-	66	1	1	0	0	1	0	1	1	5	CIITA_BI	0	0	0	0	1	1	0	0	0	0	0	0	1	1	NA	3	CIITA_BI	ZksO7NIwgkegBY23co	5.57188	0.758431	5.45623	0.721274	5.35796	0.722866	0	0	0	0.0120965	0.0120965	0.0120965
chr17_5322207_5322743	17	chr17	5322207	5322743	537	RPAIN	+	217	1	1	1	1	1	1	1	1	8	CIITA_CEmark	0	0	0	0	0	1	0	0	0	0	1	0	1	2	NA	3	NA	cel7jH6nuNdyJSfodE	10.9432	0.27137	10.4522	0.229899	10.5257	0.223324	-1	-1	-1	1.58213e-118	1.58213e-118	1.58213e-118
chr9_130213447_130213941	9	chr9	130213447	130213941	495	RPL12	-	230	1	1	1	0	1	0	1	1	6	CIITA_CEmark	0	0	0	1	1	1	0	0	1	1	0	0	1	4	NA	5	CIITA_BI	9CuQfX2ttWDWr01hFI	14.1263	0.196335	13.8036	0.203761	13.7087	0.207856	1	-1	-1	5.63368e-113	5.63368e-113	5.63368e-113
chr19_49990456_49990925	19	chr19	49990456	49990925	470	RPL13A	+	115	1	1	1	0	1	1	1	1	7	CIITA_CEmark	0	1	0	0	0	1	0	0	1	1	1	1	1	6	NA	6	NA	QHF6f11kJo4EUlfUik	14.6978	0.16289	14.5799	0.176045	14.4237	0.172041	1	-1	-1	1.18927e-74	1.18927e-74	1.18927e-74
chr3_23958575_23958897	3	chr3	23958575	23958897	323	RPL15	+	42	1	0	1	1	1	0	1	1	6	RFX5_BI_a	0	0	0	0	0	1	0	0	1	0	0	1	1	3	NA	4	NA	KA.52CX0tb5oomJ6GU	14.4763	0.171804	14.4622	0.17147	14.2535	0.156637	1	0	-1	3.87778e-58	3.87778e-58	3.87778e-58
chr13_27825427_27825874	13	chr13	27825427	27825874	448	RPL21	+	183	1	1	1	0	1	0	0	1	5	CIITA_CEmark	0	0	0	0	0	1	0	0	1	1	0	1	1	4	NA	5	NA	EKg7se1ACg5VELvF_k	7.48682	0.430976	6.5407	0.438208	6.42714	0.415619	1	-1	-1	1.91993e-150	1.91993e-150	1.91993e-150
chr3_170587594_170588123	3	chr3	170587594	170588123	530	RPL22L1	-	78	1	1	0	0	1	1	1	1	6	CIITA_BI	0	0	0	0	0	1	0	0	1	1	0	1	1	4	NA	5	NA	ZuVU025DF0uSQdfj34	5.25115	1.02228	4.85674	0.890203	4.6921	0.855521	0	-1	-1	1.54669e-12	1.54669e-12	1.54669e-12
chr19_55897141_55897781	19	chr19	55897141	55897781	641	RPL28	+	158	1	0	0	0	1	0	1	1	4	NA	0	0	0	0	1	1	0	0	1	0	0	1	1	3	NA	5	CIITA_BI	ZCXlF1xmaFFNBCDnps	12.415	0.330516	11.9375	0.316565	12.14	0.30703	-1	-1	-1	1.74674e-71	1.74674e-71	1.74674e-71
chr22_39715223_39716009	22	chr22	39715223	39716009	787	RPL3	-	339	1	1	1	1	1	0	0	1	6	CIITA_CEmark	0	0	0	0	0	1	0	0	1	1	0	1	1	4	NA	5	NA	lCaudFdRi1_euSOAaQ	13.9751	0.182924	13.4089	0.186537	13.2751	0.181688	1	-1	-1	1.07627e-265	1.07627e-265	1.07627e-265
chr15_69744748_69745282	15	chr15	69744748	69745282	535	RPLP1	+	124	1	1	0	1	0	1	1	1	6	CIITA_CEmark	0	0	0	0	0	1	0	0	1	0	1	1	1	4	NA	5	NA	okYY4rhLRpXpQbQT6g	14.032	0.195798	13.9656	0.200357	13.7932	0.189031	1	-1	-1	1.49684e-46	1.49684e-46	1.49684e-46
chr14_20811326_20811532	14	chr14	20811326	20811532	207	RPPH1	-	38	0	0	0	0	1	0	1	1	3	NA	1	1	0	0	0	1	0	0	1	1	0	1	1	6	CIITA_BI	5	NA	KxVkqhdMFQ9Icd11lQ	6.94816	0.594228	7.91093	0.812253	4.41261	0.763958	1	1	-1	0	0	0
chr19_49999101_49999680	19	chr19	49999101	49999680	580	RPS11	+	59	1	1	0	0	1	1	1	1	6	CIITA_BI	0	0	0	0	0	1	0	0	1	1	1	0	1	4	NA	5	NA	K2KmjXd6brhQjgjkig	14.6526	0.166175	14.6666	0.177575	14.7005	0.175235	0	0	0	0.0288507	0.0288507	0.0288507
chr8_56986740_56987397	8	chr8	56986740	56987397	658	RPS20	-	257	1	0	1	1	1	0	1	1	6	RFX5_BI_a	0	0	0	0	0	1	0	0	0	0	0	1	1	2	NA	3	NA	TZmQSU6f8KMWgARW6I	14.6067	0.207053	14.3368	0.198416	14.2899	0.200291	0	-1	-1	9.98785e-73	9.98785e-73	9.98785e-73
chr1_153963011_153963704	1	chr1	153963011	153963704	694	RPS27	+	227	1	1	1	1	1	0	1	1	7	CIITA_CEmark	0	0	0	0	1	1	0	0	1	1	0	1	1	4	NA	6	CIITA_BI	fRiBOXdkCjdfTV3Ugg	14.9491	0.171741	14.8804	0.188146	14.6801	0.191486	1	-1	-1	2.57779e-63	2.57779e-63	2.57779e-63
chr14_50052705_50053171	14	chr14	50052705	50053171	467	RPS29	-	37	1	1	0	1	1	1	1	1	7	CIITA_CEmark	0	0	0	0	0	1	0	0	1	1	0	1	1	4	NA	5	NA	Q6XQzmWUu.W0sZgo7Y	14.7712	0.171689	14.7333	0.187643	14.5914	0.185328	1	0	-1	3.85963e-31	3.85963e-31	3.85963e-31
chr19_54711911_54712542	19	chr19	54711911	54712542	632	RPS9	+	7186	0	0	0	0	1	1	1	1	4	NA	0	1	0	1	1	1	0	1	1	0	0	1	1	5	NA	6	CIITA_CEmark	WD8V6UI1kKWVqB54Z8	13.8674	0.216469	13.8558	0.224656	13.7273	0.226676	1	0	-1	1.44586e-13	1.44586e-13	1.44586e-13
chr15_55488455_55488667	15	chr15	55488455	55488667	213	RSL24D1	-	564	0	0	1	1	0	0	0	1	3	RFX5_BI_b	0	0	0	0	0	0	0	0	0	0	0	0	1	1	NA	1	NA	lUk_NyCSKDVJl.wC_8	11.7818	0.237471	11.9807	0.231477	11.8215	0.226682	1	1	0	9.71153e-26	9.71153e-26	9.71153e-26
chr6_33168365_33168579	6	chr6	33168365	33168579	215	RXRB	-	106	0	0	0	0	1	1	1	1	4	NA	0	0	0	0	1	1	0	0	0	1	0	0	1	2	NA	4	CIITA_BI	N56p5OP.lebV93_qdc	9.95594	0.245014	9.85892	0.265452	9.72069	0.258034	1	-1	-1	3.27913e-27	3.27913e-27	3.27913e-27
chr13_21714421_21714763	13	chr13	21714421	21714763	343	SAP18	+	111	1	1	0	0	1	1	1	1	6	CIITA_BI	0	0	0	0	0	1	0	0	0	0	0	0	1	1	NA	2	NA	r3ug_u1e8kOkiFJeiU	7.07145	0.477988	7.58556	0.38186	8.00067	0.38279	-1	1	1	3.39757e-132	3.39757e-132	3.39757e-132
chrX_23801227_23801623	X	chrX	23801227	23801623	397	SAT1	+	47	0	0	0	0	1	1	1	1	4	NA	0	0	0	1	1	1	0	0	1	1	1	1	1	6	NA	7	CIITA_BI	EpBIouKLnnsjhBdT3M	11.542	0.29466	13.7168	0.258077	14.0936	0.2446	-1	1	1	0	0	0
chrX_23801767_23802154	X	chrX	23801767	23802154	388	SAT1	+	493	0	0	0	0	0	0	0	0	0	NA	0	0	0	0	1	1	1	0	0	0	0	0	0	0	NA	3	CIITA_CEmark	EpBIouKLnnsjhBdT3M	11.542	0.29466	13.7168	0.258077	14.0936	0.2446	-1	1	1	0	0	0
chrX_23802609_23804187	X	chrX	23802609	23804187	1579	SAT1	+	1335	0	0	0	0	0	1	0	1	2	NA	0	0	0	0	1	1	1	0	0	0	1	1	1	3	NA	6	CIITA_CEmark	EpBIouKLnnsjhBdT3M	11.542	0.29466	13.7168	0.258077	14.0936	0.2446	-1	1	1	0	0	0
chrX_23804439_23805593	X	chrX	23804439	23805593	1155	SAT1	+	3165	0	0	0	0	0	0	0	0	0	NA	0	0	0	0	1	1	1	1	0	0	0	0	1	1	NA	5	CIITA_CEmark	EpBIouKLnnsjhBdT3M	11.542	0.29466	13.7168	0.258077	14.0936	0.2446	-1	1	1	0	0	0
chrX_23805700_23806084	X	chrX	23805700	23806084	385	SAT1	+	4426	0	0	0	0	0	0	0	0	0	NA	0	0	0	0	1	1	0	0	0	0	0	0	0	0	NA	2	CIITA_BI	EpBIouKLnnsjhBdT3M	11.542	0.29466	13.7168	0.258077	14.0936	0.2446	-1	1	1	0	0	0
chrX_23802202_23802437	X	chrX	23802202	23802437	236	SAT1	+	928	0	0	0	0	0	0	0	0	0	NA	0	0	0	0	1	1	0	0	0	0	1	0	0	1	NA	3	CIITA_BI	EpBIouKLnnsjhBdT3M	11.542	0.29466	13.7168	0.258077	14.0936	0.2446	-1	1	1	0	0	0
chr7_66459788_66460010	7	chr7	66459788	66460010	223	SBDS	-	578	0	0	1	1	1	0	0	1	4	RFX5_BI_b	0	0	0	0	0	0	0	0	0	0	0	0	1	1	NA	1	NA	NA	NA	NA	NA	NA	NA	NA	NA	NA	NA	NA	NA	NA
chr7_66460233_66460684	7	chr7	66460233	66460684	452	SBDS	-	96	1	1	1	0	1	1	1	1	7	CIITA_CEmark	0	0	0	0	0	1	0	0	1	1	0	1	1	4	NA	5	NA	NA	NA	NA	NA	NA	NA	NA	NA	NA	NA	NA	NA	NA
chr19_50145029_50145218	19	chr19	50145029	50145218	190	SCAF1	+	163	0	0	0	0	1	1	1	1	4	NA	0	0	0	0	1	1	0	0	1	1	0	1	1	4	NA	6	CIITA_BI	3V0Xf4B3obPzp1F1UU	3.8594	0.690361	4.00191	0.629055	4.11399	0.619757	0	0	1	3.47125e-05	3.47125e-05	3.47125e-05
chr12_46384543_46384742	12	chr12	46384543	46384742	200	SCAF11	-	142	0	0	0	0	1	1	1	1	4	NA	0	0	0	1	1	1	0	0	1	1	0	1	1	5	NA	6	CIITA_BI	EpRLux56DvU1AI7J9I	10.9702	0.265622	10.5433	0.302404	10.7504	0.296199	-1	-1	-1	2.5069e-68	2.5069e-68	2.5069e-68
chr22_50961127_50961490	22	chr22	50961127	50961490	364	SCO2	-	2543	0	0	0	0	0	0	0	1	1	NA	0	0	0	0	1	1	0	0	0	0	0	0	1	1	NA	3	CIITA_BI	N6FHU_U3F50FeGl30Y	7.7665	0.476741	11.1065	0.510196	13.2621	0.529719	-1	1	1	0	0	0
chr22_50964984_50966093	22	chr22	50964984	50966093	1110	SCO2	-	116	0	0	0	0	1	1	0	1	3	NA	1	1	0	1	1	1	0	0	0	0	0	0	1	4	CIITA_CEmark	3	CIITA_BI	N6FHU_U3F50FeGl30Y	7.7665	0.476741	11.1065	0.510196	13.2621	0.529719	-1	1	1	0	0	0
chr22_50964646_50964876	22	chr22	50964646	50964876	231	SCO2	-	8	0	0	0	0	1	0	0	1	2	NA	0	0	0	1	1	1	0	0	0	0	0	0	1	2	NA	3	CIITA_BI	N6FHU_U3F50FeGl30Y	7.7665	0.476741	11.1065	0.510196	13.2621	0.529719	-1	1	1	0	0	0
chr1_169862904_169863314	1	chr1	169862904	169863314	411	SCYL3	-	196	1	1	0	1	1	1	1	1	7	CIITA_CEmark	0	0	0	0	0	1	0	0	1	1	1	1	1	5	NA	6	NA	KcpL14e9ROyxPsUC98	8.12782	0.321973	7.12239	0.413027	7.85138	0.405071	-1	-1	-1	1.6469e-168	1.6469e-168	1.6469e-168
chr1_226187155_226187869	1	chr1	226187155	226187869	715	SDE2	-	89	1	1	1	0	1	1	1	1	7	CIITA_CEmark	0	0	0	0	0	1	0	0	1	1	0	1	1	4	NA	5	NA	lyUeSX3wny7_RLMXf0	8.21375	0.373539	8.38049	0.347269	9.20308	0.331172	-1	1	1	1.13165e-182	1.13165e-182	1.13165e-182
chr10_121652052_121652321	10	chr10	121652052	121652321	270	SEC23IP	+	32	0	0	0	0	1	1	1	1	4	NA	0	0	0	0	1	1	0	0	0	0	0	0	1	1	NA	3	CIITA_BI	EZ3XJG1P1KKIJCSOIo	6.8846	0.441831	7.60824	0.388188	8.32847	0.382351	-1	1	1	1.56263e-249	1.56263e-249	1.56263e-249
chr9_91932993_91933436	9	chr9	91932993	91933436	444	SECISBP2	+	49	1	1	0	0	1	0	1	1	5	CIITA_BI	0	0	0	0	0	1	0	0	1	1	0	1	1	4	NA	5	NA	WJR_kgq5KnnrtIkIqc	8.7617	0.38317	8.28615	0.363832	8.93078	0.36045	-1	-1	1	1.79214e-103	1.79214e-103	1.79214e-103
chr7_35840424_35840753	7	chr7	35840424	35840753	330	2007-09-01	+	158	1	1	0	0	1	0	1	1	5	CIITA_BI	0	0	0	0	0	1	0	0	1	1	0	1	1	4	NA	5	NA	3JN.TOsoFBCgH9fwdU	7.24393	1.45167	5.33181	1.4748	5.5199	1.41139	0	-1	-1	4.60159e-57	4.60159e-57	4.60159e-57
chr3_9438233_9439019	3	chr3	9438233	9439019	787	SETD5-AS1	-	155	1	1	1	0	1	1	1	1	7	CIITA_CEmark	0	0	0	0	0	1	0	0	1	1	1	1	1	5	NA	6	NA	NA	NA	NA	NA	NA	NA	NA	NA	NA	NA	NA	NA	NA
chr13_50018285_50018519	13	chr13	50018285	50018519	235	SETDB2	+	91	0	0	0	0	1	1	1	1	4	NA	0	0	0	1	1	1	0	0	0	1	1	1	1	5	NA	6	CIITA_BI	onOCeoe5eIKA33lDuo	10.2868	0.34018	9.36349	0.368425	8.82619	0.392098	1	-1	-1	5.18537e-279	5.18537e-279	5.18537e-279
chr1_35657297_35657808	1	chr1	35657297	35657808	512	SFPQ	-	935	0	1	1	1	1	0	0	1	5	RFX5_BI_a	0	0	0	0	0	1	0	0	0	1	0	0	1	2	NA	3	NA	BI_6Dq7CEPrKq4C6v4	7.17829	0.538632	7.26104	0.590398	7.5571	0.574427	-1	0	1	9.84459e-15	9.84459e-15	9.84459e-15
chr6_134489238_134489531	6	chr6	134489238	134489531	294	SGK1	-	6503	0	0	0	0	0	0	0	0	0	NA	1	0	0	1	1	1	0	0	0	0	0	0	1	3	NA	3	CIITA_BI	iaGe9wAK3Xkje3qe44	8.1739	0.711457	12.0077	0.568575	10.9122	0.603693	1	1	1	0	0	0
chr6_134488744_134489070	6	chr6	134488744	134489070	327	SGK1	-	6964	0	0	0	0	0	0	0	0	0	NA	1	1	1	0	1	1	1	0	0	0	0	0	0	3	CIITA_CEmark	3	CIITA_CEmark	iaGe9wAK3Xkje3qe44	8.1739	0.711457	12.0077	0.568575	10.9122	0.603693	1	1	1	0	0	0
chr6_134495710_134496190	6	chr6	134495710	134496190	481	SGK1	-	156	0	1	1	0	1	0	0	1	4	NA	1	0	0	1	1	1	0	0	0	0	0	1	1	4	NA	4	CIITA_BI	iaGe9wAK3Xkje3qe44	8.1739	0.711457	12.0077	0.568575	10.9122	0.603693	1	1	1	0	0	0
chr6_134487493_134488523	6	chr6	134487493	134488523	1031	SGK1	-	7511	0	0	0	0	0	0	0	0	0	NA	1	0	1	0	1	1	0	0	0	0	0	0	1	3	NA	3	CIITA_BI	iaGe9wAK3Xkje3qe44	8.1739	0.711457	12.0077	0.568575	10.9122	0.603693	1	1	1	0	0	0
chr15_45490722_45491198	15	chr15	45490722	45491198	477	SHF	-	2175	1	1	0	0	1	0	1	1	5	CIITA_BI	0	0	0	0	0	1	0	0	1	1	0	1	1	4	NA	5	NA	6It6wiv6oISlXqCSWk	4.88981	0.556439	4.77678	0.493724	4.46086	0.478614	1	0	-1	1.07244e-23	1.07244e-23	1.07244e-23
chr19_51640337_51640510	19	chr19	51640337	51640510	174	SIGLEC7	+	5047	0	0	0	0	0	0	0	0	0	NA	0	0	0	0	1	1	0	0	0	0	0	0	1	1	NA	3	CIITA_BI	WUs5FXSf0wqol0oXNI	3.23273	0.476245	7.58602	0.438004	6.5992	0.448358	1	1	1	0	0	0
chr20_1600488_1600689	20	chr20	1600488	1600689	202	SIRPB1	-	0	0	0	0	0	0	0	0	1	1	NA	0	0	0	0	1	1	0	0	0	0	0	0	1	1	NA	3	CIITA_BI	redelSR6feedR90yf0	4.97124	0.643114	5.7901	1.33322	5.87263	1.39061	0	1	1	1.83847e-18	1.83847e-18	1.83847e-18
chr12_120730849_120731201	12	chr12	120730849	120731201	353	SIRT4	+	8922	1	0	1	1	1	0	0	1	5	RFX5_BI_a	0	0	0	0	0	0	0	0	1	1	0	1	1	4	NA	4	NA	NA	NA	NA	NA	NA	NA	NA	NA	NA	NA	NA	NA	NA
chr1_160712616_160712663	1	chr1	160712616	160712663	48	SLAMF7	+	3770	0	0	0	0	0	0	0	0	0	NA	0	0	0	0	1	1	0	0	0	0	0	0	0	0	NA	2	CIITA_BI	0TqgqgKoOnn.jO9XhE	7.00029	0.600743	6.58225	0.582666	9.64222	0.542895	-1	-1	1	0	0	0
chr17_73292034_73292222	17	chr17	73292034	73292222	189	SLC25A19	-	6504	0	0	0	0	1	0	0	1	2	NA	0	0	0	0	1	1	0	0	0	0	0	0	1	1	NA	3	CIITA_BI	lEdet6Oqeefi5Iqeaw	9.53932	0.349588	9.32079	0.34793	9.06443	0.348675	1	-1	-1	8.01427e-57	8.01427e-57	8.01427e-57
chr14_100799016_100799291	14	chr14	100799016	100799291	276	SLC25A47	+	9338	0	0	0	0	1	0	0	1	2	NA	0	0	0	0	1	1	0	0	1	0	0	0	1	2	NA	4	CIITA_BI	ZXeVT1yFdFVFHvXu30	4.93852	0.627508	4.55611	0.56541	4.56426	0.58026	0	-1	-1	3.87167e-15	3.87167e-15	3.87167e-15
chr12_8088132_8088294	12	chr12	8088132	8088294	163	SLC2A3	-	598	0	0	1	1	0	0	0	0	2	RFX5_BI_b	0	0	0	0	0	0	0	0	0	0	0	0	0	0	NA	0	NA	cf3p10BLK_ksKSrVP0	10.7679	0.417662	12.4991	0.370509	12.372	0.376514	1	1	1	0	0	0
chr9_136335491_136335747	9	chr9	136335491	136335747	257	SLC2A6	-	8529	0	0	0	0	0	0	0	1	1	NA	0	0	0	0	1	1	0	0	0	0	0	0	1	1	NA	3	CIITA_BI	W5VJUF3qBKSdc3kB7s	9.42652	0.370449	10.4818	0.371643	12.3632	0.388892	-1	1	1	0	0	0
chr2_196522603_196523178	2	chr2	196522603	196523178	576	SLC39A10	+	752	1	1	1	1	0	0	0	1	5	CIITA_CEmark	0	0	0	0	0	1	0	0	0	1	0	0	1	2	NA	3	NA	fvorTwbx_xDntHu4TU	6.47944	1.05173	4.8417	0.886829	5.13679	0.84881	-1	-1	-1	1.02534e-94	1.02534e-94	1.02534e-94
chr11_47429674_47429886	11	chr11	47429674	47429886	213	SLC39A13	+	159	0	0	0	0	1	0	1	1	3	NA	0	0	0	1	1	1	0	0	1	1	0	1	1	5	NA	6	CIITA_BI	c9VPivqsrqprip1G_0	3.59098	0.629145	3.55311	0.559164	3.60813	0.554779	0	0	0	1	1	1
chr17_1530598_1530786	17	chr17	1530598	1530786	189	SLC43A2	-	883	0	0	0	0	0	0	0	1	1	NA	0	0	0	1	1	1	0	0	0	0	0	1	1	3	NA	4	CIITA_BI	T6VFBWVF_HlVILu34g	7.89635	0.38514	10.9654	0.305306	10.6924	0.302233	1	1	1	0	0	0
chr20_10415634_10415915	20	chr20	10415634	10415915	282	SLX4IP	+	35	1	1	0	0	1	0	0	1	4	CIITA_BI	0	0	0	0	0	1	0	0	1	1	1	0	1	4	NA	5	NA	3XUhN84AMFSpKRJAWk	6.54768	0.550496	6.24586	0.537629	6.04823	0.529179	1	-1	-1	3.71975e-28	3.71975e-28	3.71975e-28
chr17_61926411_61926755	17	chr17	61926411	61926755	345	SMARCD2	-	6060	0	0	1	1	1	1	1	1	6	RFX5_BI_b	0	0	1	1	0	1	1	1	1	1	1	1	1	7	RFX5_BI_b	8	RFX5_BI_a	x.WBQKeer_TvxIdVeo	7.81435	0.313815	8.43802	0.294134	8.62552	0.298042	-1	1	1	2.32852e-170	2.32852e-170	2.32852e-170
chr2_55844832_55845312	2	chr2	55844832	55845312	481	SMEK2	-	28	1	1	0	0	1	1	1	1	6	CIITA_BI	0	0	0	0	0	1	0	0	1	1	1	0	1	4	NA	5	NA	018jRX7Du8atT.16DY	9.73355	0.319591	9.3974	0.386199	9.65825	0.368353	-1	-1	0	1.15653e-29	1.15653e-29	1.15653e-29
chr1_28908319_28908576	1	chr1	28908319	28908576	258	SNHG12	-	47	0	0	0	0	1	0	1	1	3	NA	0	0	0	1	1	1	0	0	1	1	0	1	1	5	NA	6	CIITA_BI	ZofWqw4S44DkqhevlU	7.2158	0.655007	5.40595	0.7698	4.83888	0.788048	1	-1	-1	1.43448e-213	1.43448e-213	1.43448e-213
chr4_119199895_119200296	4	chr4	119199895	119200296	402	SNHG8	+	21	1	1	1	0	1	0	1	1	6	CIITA_CEmark	0	0	0	0	0	1	0	0	1	1	0	1	1	4	NA	5	NA	lYgW0v4lI6CeJ4ETxg	9.5482	1.22335	8.11936	1.1866	7.43306	1.15246	1	-1	-1	1.63894e-90	1.63894e-90	1.63894e-90
chr17_62223017_62223436	17	chr17	62223017	62223436	420	SNORD104	+	1	1	0	0	0	1	1	1	1	5	NA	0	0	0	0	1	1	0	0	1	1	1	1	1	5	NA	7	CIITA_BI	KG7yHnhmrjmB6LeJeU	9.31558	0.686962	8.11591	0.774413	5.37836	0.787436	1	-1	-1	0	0	0
chr11_62623100_62623463	11	chr11	62623100	62623463	364	SNORD25	-	3	1	1	1	0	1	0	1	1	6	CIITA_CEmark	0	0	0	0	1	1	0	0	1	1	0	1	1	4	NA	6	CIITA_BI	l9c44oX.RIXseJ1uKM	6.44118	0.554409	5.43284	0.568374	4.71899	0.53606	1	-1	-1	2.43638e-207	2.43638e-207	2.43638e-207
chr16_2205188_2205394	16	chr16	2205188	2205394	207	SNORD60	-	82	0	0	1	1	1	1	1	1	6	RFX5_BI_b	0	0	0	0	0	1	0	0	1	1	1	1	1	5	NA	6	NA	NA	NA	NA	NA	NA	NA	NA	NA	NA	NA	NA	NA	NA
chr16_11347258_11347689	16	chr16	11347258	11347689	432	SOCS1	-	2350	0	0	0	0	0	0	0	1	1	NA	0	0	0	0	1	1	0	0	0	0	0	0	0	0	NA	2	CIITA_BI	3deudXerVXr77JJ8Hs	6.55956	0.542733	4.98847	0.531589	11.92	0.49049	-1	-1	1	0	0	0
chr16_11343371_11346892	16	chr16	11343371	11346892	3522	SOCS1	-	3147	0	0	0	0	1	0	1	1	3	NA	0	0	0	0	1	1	1	1	0	0	0	0	1	1	NA	5	CIITA_CEmark	3deudXerVXr77JJ8Hs	6.55956	0.542733	4.98847	0.531589	11.92	0.49049	-1	-1	1	0	0	0
chr16_11348781_11348968	16	chr16	11348781	11348968	188	SOCS1	-	1071	0	0	0	0	1	0	0	1	2	NA	0	0	0	0	1	1	0	0	0	0	0	1	1	2	NA	4	CIITA_BI	3deudXerVXr77JJ8Hs	6.55956	0.542733	4.98847	0.531589	11.92	0.49049	-1	-1	1	0	0	0
chr16_11342933_11343277	16	chr16	11342933	11343277	345	SOCS1	-	6762	0	0	0	0	0	0	0	0	0	NA	0	0	0	0	1	1	0	0	0	0	0	0	0	0	NA	2	CIITA_BI	3deudXerVXr77JJ8Hs	6.55956	0.542733	4.98847	0.531589	11.92	0.49049	-1	-1	1	0	0	0
chr20_305833_306167	20	chr20	305833	306167	335	SOX12	+	47	0	0	1	1	1	1	1	1	6	RFX5_BI_b	0	0	1	1	0	1	1	1	1	1	1	1	1	7	RFX5_BI_b	8	RFX5_BI_a	NA	NA	NA	NA	NA	NA	NA	NA	NA	NA	NA	NA	NA
chr12_53765328_53765519	12	chr12	53765328	53765519	192	SP1	+	8459	0	0	0	0	0	0	1	1	2	NA	0	0	0	0	1	1	0	0	0	0	0	1	1	2	NA	4	CIITA_BI	9fVXRVUd8rOzjnDftU	8.87312	0.273762	9.32204	0.26753	9.68849	0.263252	-1	1	1	3.40304e-201	3.40304e-201	3.40304e-201
chr15_44955826_44956176	15	chr15	44955826	44956176	351	SPG11	-	50	0	0	0	0	0	0	1	1	2	NA	0	0	0	0	1	1	0	0	0	0	0	1	1	2	NA	4	CIITA_BI	fgQ1ax7FM0tf7qyysk	9.8681	0.30926	10.0349	0.290052	10.4674	0.293981	-1	1	1	2.31984e-110	2.31984e-110	2.31984e-110
chr17_47753743_47754006	17	chr17	47753743	47754006	264	SPOP	-	1519	1	1	0	0	0	0	1	1	4	CIITA_BI	0	0	0	0	0	0	0	0	0	0	0	1	1	2	NA	2	NA	c6Xp4v4x7qj0vymelY	10.8264	0.270721	10.9238	0.319452	11.1363	0.325311	-1	1	1	2.00126e-32	2.00126e-32	2.00126e-32
chr1_24969098_24969450	1	chr1	24969098	24969450	353	SRRM1	+	143	0	1	0	0	1	1	1	1	5	NA	0	0	0	0	1	1	0	0	1	1	1	1	1	5	NA	7	CIITA_BI	3Qf0iXfs.oKegqVIf4	10.8367	0.196117	10.8931	0.221971	11.0523	0.21757	-1	0	1	1.05728e-32	1.05728e-32	1.05728e-32
chr6_36563179_36563276	6	chr6	36563179	36563276	98	SRSF3	+	1090	1	1	1	0	0	0	0	1	4	CIITA_CEmark	0	0	0	0	0	0	0	0	1	0	0	1	1	3	NA	3	NA	TVHvFPvfNU6gkvrxGM	8.859	0.305516	8.93806	0.336684	9.33388	0.334198	-1	0	1	2.73362e-63	2.73362e-63	2.73362e-63
chr6_36561901_36563021	6	chr6	36561901	36563021	1121	SRSF3	+	188	1	1	1	1	1	1	1	1	8	CIITA_CEmark	0	0	0	0	1	1	0	0	1	1	1	1	1	5	NA	7	CIITA_BI	TVHvFPvfNU6gkvrxGM	8.859	0.305516	8.93806	0.336684	9.33388	0.334198	-1	0	1	2.73362e-63	2.73362e-63	2.73362e-63
chr14_70233610_70234661	14	chr14	70233610	70234661	1052	SRSF5	+	218	1	1	1	1	1	1	1	1	8	CIITA_CEmark	0	0	0	0	1	1	0	0	1	1	0	1	1	4	NA	6	CIITA_BI	l6nozf7I7oUUKr74Ac	12.7284	0.260947	12.4647	0.217408	12.4148	0.230381	0	-1	-1	5.01799e-55	5.01799e-55	5.01799e-55
chr2_38977556_38978727	2	chr2	38977556	38978727	1172	SRSF7	-	91	1	1	1	1	1	1	1	1	8	CIITA_CEmark	0	0	0	0	1	1	0	0	1	1	0	1	1	4	NA	6	CIITA_BI	iF56_ZIxcp_1P85P0k	9.84196	0.320443	9.391	0.326785	9.17693	0.290683	1	-1	-1	2.483e-119	2.483e-119	2.483e-119
chr8_134582991_134583191	8	chr8	134582991	134583191	201	ST3GAL1	-	992	0	0	0	0	0	0	0	1	1	NA	0	0	0	1	1	1	0	0	0	0	0	0	1	2	NA	3	CIITA_BI	Z14nuobSfwVyXt0qXY	9.05332	0.420897	8.44473	0.404013	7.45568	0.420119	1	-1	-1	2.44644e-271	2.44644e-271	2.44644e-271
chr2_191869967_191870395	2	chr2	191869967	191870395	429	STAT1	-	8581	0	0	0	0	0	0	0	0	0	NA	0	0	0	0	1	1	1	1	0	0	0	0	0	0	NA	4	CIITA_CEmark	ikRLn9bpHkxDeKXXd0	10.0247	0.39508	11.3425	0.3977	14.2915	0.320318	-1	1	1	0	0	0
chr2_191876027_191876253	2	chr2	191876027	191876253	227	STAT1	-	2723	0	0	0	0	0	0	0	0	0	NA	0	0	0	0	1	1	0	0	0	0	0	0	0	0	NA	2	CIITA_BI	ikRLn9bpHkxDeKXXd0	10.0247	0.39508	11.3425	0.3977	14.2915	0.320318	-1	1	1	0	0	0
chr2_191885453_191885693	2	chr2	191885453	191885693	241	STAT1	-	6477	0	0	0	0	1	0	1	1	3	NA	0	0	0	0	1	1	0	0	0	0	0	0	1	1	NA	3	CIITA_BI	ikRLn9bpHkxDeKXXd0	10.0247	0.39508	11.3425	0.3977	14.2915	0.320318	-1	1	1	0	0	0
chr2_191876882_191877224	2	chr2	191876882	191877224	343	STAT1	-	1752	0	0	0	0	0	0	0	0	0	NA	0	0	0	0	1	1	0	0	0	0	0	0	0	0	NA	2	CIITA_BI	ikRLn9bpHkxDeKXXd0	10.0247	0.39508	11.3425	0.3977	14.2915	0.320318	-1	1	1	0	0	0
chr2_191878184_191878578	2	chr2	191878184	191878578	395	STAT1	-	398	0	0	0	0	1	1	0	1	3	NA	0	0	0	0	1	1	0	0	0	0	0	0	1	1	NA	3	CIITA_BI	ikRLn9bpHkxDeKXXd0	10.0247	0.39508	11.3425	0.3977	14.2915	0.320318	-1	1	1	0	0	0
chr17_40540543_40540998	17	chr17	40540543	40540998	456	STAT3	-	30	1	1	1	1	1	1	1	1	8	CIITA_CEmark	0	0	0	1	0	1	0	0	1	1	1	1	1	6	NA	6	NA	oqYq9Kn3eiSM_0L06U	9.23155	0.34064	10.3617	0.300091	11.9298	0.279681	-1	1	1	0	0	0
chr1_36851981_36852368	1	chr1	36851981	36852368	388	STK40	-	453	0	0	0	0	1	1	0	1	3	NA	0	0	0	0	1	1	0	0	1	1	1	1	1	5	NA	7	CIITA_BI	ohIepX1CtCU7t44T14	10.1927	0.331071	11.1924	0.295067	11.2928	0.292309	-1	1	1	7.25961e-251	7.25961e-251	7.25961e-251
chr1_172502054_172502594	1	chr1	172502054	172502594	541	SUCO	+	203	1	1	1	1	1	1	1	1	8	CIITA_CEmark	0	0	0	0	0	1	0	0	1	1	1	1	1	5	NA	6	NA	NA	NA	NA	NA	NA	NA	NA	NA	NA	NA	NA	NA	NA
chr19_49078016_49078188	19	chr19	49078016	49078188	173	SULT2B1	+	804	0	0	0	0	1	1	1	1	4	NA	0	0	0	0	0	0	1	1	1	1	1	1	1	5	NA	7	RFX5_BI_b	NA	NA	NA	NA	NA	NA	NA	NA	NA	NA	NA	NA	NA
chr19_39935924_39936326	19	chr19	39935924	39936326	403	SUPT5H	+	141	1	1	0	0	1	1	1	1	6	CIITA_BI	0	0	0	0	0	1	0	0	1	1	0	0	1	3	NA	4	NA	6RqbXHiT464o6T7Wzo	8.66171	0.399128	8.89774	0.352119	9.056	0.348187	-1	1	1	1.48271e-37	1.48271e-37	1.48271e-37
chr17_76170483_76170781	17	chr17	76170483	76170781	299	SYNGR2	+	5813	0	0	0	0	0	0	1	1	2	NA	0	0	0	1	1	1	0	0	0	0	0	0	1	2	NA	3	CIITA_BI	lzAtsqiOVpXqOe.ojo	13.3503	0.182665	13.3907	0.177805	13.7495	0.18442	-1	0	1	1.42372e-125	1.42372e-125	1.42372e-125
chr11_6633553_6633966	11	chr11	6633553	6633966	414	TAF10	-	78	1	1	0	0	1	1	1	1	6	CIITA_BI	0	0	0	0	0	1	0	0	1	1	0	1	1	4	NA	5	NA	oofhV5XSYs6TQ7gglk	10.1893	0.275425	11.0863	0.222847	11.2631	0.220198	-1	1	1	0	0	0
chr6_159465736_159465786	6	chr6	159465736	159465786	51	TAGAP	-	398	0	0	0	0	1	0	0	0	1	NA	0	0	0	0	1	1	0	0	0	0	0	0	0	0	NA	2	CIITA_BI	NMJ1VpUF15x0JH63O4	7.39723	0.478546	6.49729	0.495594	8.70135	0.520188	-1	-1	1	0	0	0
chr6_159463466_159463889	6	chr6	159463466	159463889	424	TAGAP	-	81	0	0	1	1	0	0	0	1	3	RFX5_BI_b	0	0	0	0	1	1	0	0	0	0	0	0	1	1	NA	3	CIITA_BI	NMJ1VpUF15x0JH63O4	7.39723	0.478546	6.49729	0.495594	8.70135	0.520188	-1	-1	1	0	0	0
chr6_159465841_159466066	6	chr6	159465841	159466066	226	TAGAP	-	118	0	0	0	0	1	1	0	1	3	NA	0	0	0	0	1	1	0	0	0	0	0	0	1	1	NA	3	CIITA_BI	NMJ1VpUF15x0JH63O4	7.39723	0.478546	6.49729	0.495594	8.70135	0.520188	-1	-1	1	0	0	0
chr1_159893089_159893947	1	chr1	159893089	159893947	859	TAGLN2	-	418	1	1	1	0	1	0	1	1	6	CIITA_CEmark	0	0	0	0	0	1	0	0	1	0	0	1	1	3	NA	4	NA	u7tdb09Tp6i0eOeXeU	11.9329	0.322992	12.2177	0.320927	12.3587	0.337518	-1	1	1	2.25354e-52	2.25354e-52	2.25354e-52
chr1_159894317_159895634	1	chr1	159894317	159895634	1318	TAGLN2	-	24	1	1	1	0	1	0	1	1	6	CIITA_CEmark	0	0	0	0	0	1	0	0	1	1	0	1	1	4	NA	5	NA	u7tdb09Tp6i0eOeXeU	11.9329	0.322992	12.2177	0.320927	12.3587	0.337518	-1	1	1	2.25354e-52	2.25354e-52	2.25354e-52
chr2_162017267_162017630	2	chr2	162017267	162017630	364	TANK	+	329	1	1	0	0	1	0	1	1	5	CIITA_BI	0	0	0	0	0	1	0	0	0	0	0	1	1	2	NA	3	NA	BQkv9UU1PE1Kqj9faQ	9.76865	0.252313	9.99697	0.25062	10.7869	0.245639	-1	1	1	3.85567e-289	3.85567e-289	3.85567e-289
chr2_161993370_161993668	2	chr2	161993370	161993668	299	TANK	+	95	0	0	1	1	1	0	0	1	4	RFX5_BI_b	0	0	0	0	0	0	0	0	0	0	0	0	1	1	NA	1	NA	BQkv9UU1PE1Kqj9faQ	9.76865	0.252313	9.99697	0.25062	10.7869	0.245639	-1	1	1	3.85567e-289	3.85567e-289	3.85567e-289
chr6_32821520_32822017	6	chr6	32821520	32822017	498	TAP1	-	228	0	0	1	1	1	0	1	1	5	RFX5_BI_b	0	0	1	1	0	1	1	1	1	1	0	1	1	6	RFX5_BI_b	7	RFX5_BI_a	osGi.IlKnjn_u6Ukd4	11.2117	0.260079	11.6437	0.291586	15.0496	0.255038	-1	1	1	0	0	0
chr3_186287961_186288513	3	chr3	186287961	186288513	553	TBCCD1	-	181	1	1	0	0	1	1	1	1	6	CIITA_BI	0	0	0	0	0	1	0	0	1	1	1	1	1	5	NA	6	NA	NSEepXoDEKMDoo6500	6.17933	0.413696	5.98301	0.432601	5.99101	0.440959	0	-1	-1	2.01444e-07	2.01444e-07	2.01444e-07
chr12_72056695_72056719	12	chr12	72056695	72056719	25	THAP2	+	957	0	0	1	1	1	0	0	1	4	RFX5_BI_b	0	0	0	0	0	0	0	0	0	1	0	0	1	2	NA	2	NA	T3e3HqRQXcQIFJQKco	5.2692	0.470305	4.70869	0.494617	4.80026	0.476082	0	-1	-1	2.39174e-45	2.39174e-45	2.39174e-45
chr14_24711650_24711840	14	chr14	24711650	24711840	191	TINF2	-	40	0	0	0	0	1	1	1	1	4	NA	0	0	0	0	1	1	0	0	1	1	1	1	1	5	NA	7	CIITA_BI	iX4xUf.uDFxVfelGuU	10.9983	0.280914	11.1839	0.263142	11.4962	0.251923	-1	1	1	1.58471e-98	1.58471e-98	1.58471e-98
chr3_156392169_156392467	3	chr3	156392169	156392467	299	TIPARP	+	35	0	0	0	0	1	1	1	1	4	NA	0	0	0	1	1	1	0	0	1	1	0	1	1	5	NA	6	CIITA_BI	3Xvv55T6TgOlB7p7xI	8.75944	0.282776	9.46754	0.348257	9.45644	0.329459	0	1	1	4.03061e-130	4.03061e-130	4.03061e-130
chr4_38787755_38787896	4	chr4	38787755	38787896	142	TLR10	-	3144	0	0	0	0	0	1	0	1	2	NA	0	0	0	0	1	1	0	0	0	0	0	0	1	1	NA	3	CIITA_BI	6XQQaITpEslJ_iH3SU	8.25681	0.397261	4.35041	0.454097	4.32601	0.440201	0	-1	-1	0	0	0
chr2_228250297_228250728	2	chr2	228250297	228250728	432	TM4SF20	-	6275	1	1	1	1	1	1	1	1	8	CIITA_CEmark	0	1	1	0	1	1	1	1	0	0	0	1	1	4	NA	6	CIITA_CEmark	NA	NA	NA	NA	NA	NA	NA	NA	NA	NA	NA	NA	NA
chr15_83777476_83777708	15	chr15	83777476	83777708	233	TM6SF1	+	1153	0	0	0	0	0	0	0	1	1	NA	0	0	0	0	1	1	0	0	1	0	0	0	1	2	NA	4	CIITA_BI	corenSnS.3RPrk3fTk	3.30805	0.651061	9.4882	0.517206	8.39066	0.546305	1	1	1	0	0	0
chr12_66563475_66563843	12	chr12	66563475	66563843	369	TMBIM4	-	9	0	1	0	0	1	0	1	1	4	NA	0	0	0	1	1	1	0	0	1	1	0	1	1	5	NA	6	CIITA_BI	NovrfJZ5KJX3.e6PTQ	12.1446	0.189075	13.0472	0.176139	12.9736	0.170217	1	1	1	0	0	0
chr17_8076632_8077011	17	chr17	8076632	8077011	380	TMEM107	-	2703	1	1	0	0	1	0	0	1	4	CIITA_BI	0	1	0	0	1	0	0	0	1	1	0	1	1	5	NA	5	NA	BSh_QRXj517ePf3hjQ	6.67933	0.832297	6.1326	0.686188	5.09188	0.631834	1	-1	-1	2.68386e-129	2.68386e-129	2.68386e-129
chr11_85358715_85359188	11	chr11	85358715	85359188	474	TMEM126A	+	226	1	1	0	0	1	1	1	1	6	CIITA_BI	0	0	0	0	0	1	0	0	1	1	1	1	1	5	NA	6	NA	oDuECnZMnnp8UOkqMU	9.24512	0.331855	9.84539	0.311176	9.75236	0.291154	1	1	1	2.35738e-108	2.35738e-108	2.35738e-108
chr7_86846175_86846183	7	chr7	86846175	86846183	9	TMEM243	-	2848	0	0	1	1	1	0	0	1	4	RFX5_BI_b	0	0	0	0	0	0	0	0	0	0	0	0	0	0	NA	0	NA	N5AXsfU47qCuKeUKII	10.7536	0.293436	10.0512	0.26216	9.98796	0.259098	0	-1	-1	8.28534e-183	8.28534e-183	8.28534e-183
chr19_1021519_1021767	19	chr19	1021519	1021767	249	TMEM259	-	378	1	0	0	0	1	0	1	1	4	NA	0	0	0	0	1	1	0	0	1	1	0	1	1	4	NA	6	CIITA_BI	rJ_ZdqTKhuq5KZQTS4	9.60309	0.461794	9.0462	0.396815	8.69357	0.397915	1	-1	-1	2.525e-125	2.525e-125	2.525e-125
chr8_29939921_29941182	8	chr8	29939921	29941182	1262	TMEM66	-	458	1	1	1	1	1	1	1	1	8	CIITA_CEmark	0	0	0	0	0	1	0	0	1	1	1	1	1	5	NA	6	NA	Tid4J.g09LrojpfesE	12.9138	0.248542	13.165	0.239827	13.2666	0.241068	-1	1	1	1.43091e-63	1.43091e-63	1.43091e-63
chrX_12996383_12996697	X	chrX	12996383	12996697	315	TMSB4X	+	3158	0	0	0	0	1	0	0	1	2	NA	0	1	0	0	1	1	0	0	0	0	0	1	1	3	NA	4	CIITA_BI	upUK7Xkp7Dkvw0i5T8	14.9848	0.189045	15.0515	0.195239	14.8005	0.196965	1	1	-1	1.19279e-61	1.19279e-61	1.19279e-61
chrX_12993232_12993633	X	chrX	12993232	12993633	402	TMSB4X	+	7	0	0	0	0	1	1	0	1	3	NA	0	1	0	0	1	1	0	0	1	0	0	1	1	4	NA	5	CIITA_BI	upUK7Xkp7Dkvw0i5T8	14.9848	0.189045	15.0515	0.195239	14.8005	0.196965	1	1	-1	1.19279e-61	1.19279e-61	1.19279e-61
chr6_31543213_31543556	6	chr6	31543213	31543556	344	TNF	+	130	0	0	0	0	0	1	0	1	2	NA	0	0	0	0	1	1	0	0	0	0	0	0	1	1	NA	3	CIITA_BI	lW4AaJ4EMp71TslV6U	5.2636	0.932734	8.71698	0.779699	9.97724	0.7596	-1	1	1	0	0	0
chr5_118603653_118604129	5	chr5	118603653	118604129	477	TNFAIP8	+	288	0	0	1	1	1	1	1	1	6	RFX5_BI_b	0	0	1	1	0	1	1	1	1	1	1	1	1	7	RFX5_BI_b	8	RFX5_BI_a	fnkUDT0mUXR5QtE6Go	10.6773	0.461926	9.52027	0.521776	10.8982	0.526537	-1	-1	1	9.32313e-198	9.32313e-198	9.32313e-198
chr3_172240796_172240997	3	chr3	172240796	172240997	202	TNFSF10	-	268	0	0	0	0	0	0	0	0	0	NA	0	0	0	0	1	1	0	1	0	0	0	0	0	0	NA	3	CIITA_CEmark	6suzRLLJdSv18KhBNc	7.04815	0.635561	10.446	0.530101	15.4566	0.342453	-1	1	1	0	0	0
chr19_6536209_6536400	19	chr19	6536209	6536400	192	TNFSF9	+	5200	0	0	1	1	1	1	1	1	6	RFX5_BI_b	0	0	0	0	0	0	0	0	1	1	1	1	1	5	NA	5	NA	9uz4k3sO5ST7lSnKqc	5.78207	0.552906	5.81415	0.472709	5.30832	0.472935	1	0	-1	1.19918e-40	1.19918e-40	1.19918e-40
chr22_40440268_40440667	22	chr22	40440268	40440667	400	TNRC6B	+	153	1	1	0	1	1	1	1	1	7	CIITA_CEmark	0	0	0	0	0	1	0	0	1	1	1	1	1	5	NA	6	NA	ccpH8iuR_TpKepVf9w	9.9681	0.327103	8.91463	0.369716	8.8908	0.382411	0	-1	-1	8.04164e-197	8.04164e-197	8.04164e-197
chr22_40573793_40574017	22	chr22	40573793	40574017	225	TNRC6B	+	89	0	1	0	1	1	0	0	1	4	NA	0	0	0	0	1	1	0	0	1	0	1	0	1	3	NA	5	CIITA_BI	ccpH8iuR_TpKepVf9w	9.9681	0.327103	8.91463	0.369716	8.8908	0.382411	0	-1	-1	8.04164e-197	8.04164e-197	8.04164e-197
chr1_161195659_161195945	1	chr1	161195659	161195945	287	TOMM40L	+	69	1	1	0	0	0	1	1	1	5	CIITA_BI	0	0	0	0	1	1	0	0	1	0	1	1	1	4	NA	6	CIITA_BI	0nfooGJAEgmuTF0iXo	5.23392	0.652795	7.43316	0.536492	8.13537	0.513206	-1	1	1	0	0	0
chr19_506927_507534	19	chr19	506927	507534	608	TPGS1	+	38	1	1	0	0	1	1	1	1	6	CIITA_BI	0	0	0	0	0	1	0	0	1	0	1	1	1	4	NA	5	NA	6OFZii.eiKllmd9NmA	3.50103	0.5692	5.25333	0.771766	4.65258	0.782609	1	1	1	7.06908e-152	7.06908e-152	7.06908e-152
chr1_154155551_154155737	1	chr1	154155551	154155737	187	TPM3	-	12	0	0	0	0	1	1	1	1	4	NA	0	0	0	0	1	1	0	0	1	1	1	1	1	5	NA	7	CIITA_BI	N6fAOx3X.O63f6pY_o	13.0545	0.177104	13.6816	0.159459	13.7447	0.164303	-1	1	1	3.61312e-294	3.61312e-294	3.61312e-294
chr11_6640462_6640930	11	chr11	6640462	6640930	469	TPP1	-	230	0	1	1	1	1	1	1	1	7	RFX5_BI_a	0	1	1	1	1	1	1	1	1	1	0	1	1	7	RFX5_BI_a	8	CIITA_CEmark	6S5_kXoLK6SO8GV9dU	10.09	0.314622	12.4081	0.276187	12.3304	0.279029	1	1	1	0	0	0
chr3_185655009_185655881	3	chr3	185655009	185655881	873	TRA2B	-	43	1	1	1	1	1	1	1	1	8	CIITA_CEmark	0	0	0	1	1	1	0	0	1	1	0	1	1	5	NA	6	CIITA_BI	QStf58UCilQ.R0Dv_I	10.6199	0.3388	10.254	0.402864	10.2724	0.392955	0	-1	-1	1.83088e-31	1.83088e-31	1.83088e-31
chr3_185652672_185653186	3	chr3	185652672	185653186	515	TRA2B	-	2738	1	1	1	1	0	0	0	1	5	CIITA_CEmark	0	0	0	0	0	0	0	0	0	0	0	0	0	0	NA	0	NA	QStf58UCilQ.R0Dv_I	10.6199	0.3388	10.254	0.402864	10.2724	0.392955	0	-1	-1	1.83088e-31	1.83088e-31	1.83088e-31
chr3_185654534_185654770	3	chr3	185654534	185654770	237	TRA2B	-	1154	0	0	1	1	1	0	0	1	4	RFX5_BI_b	0	0	0	0	0	0	0	0	0	0	0	0	0	0	NA	0	NA	QStf58UCilQ.R0Dv_I	10.6199	0.3388	10.254	0.402864	10.2724	0.392955	0	-1	-1	1.83088e-31	1.83088e-31	1.83088e-31
chr3_185653938_185654421	3	chr3	185653938	185654421	484	TRA2B	-	1503	1	0	1	1	0	0	0	0	3	RFX5_BI_a	0	0	0	0	0	0	0	0	0	0	0	0	0	0	NA	0	NA	QStf58UCilQ.R0Dv_I	10.6199	0.3388	10.254	0.402864	10.2724	0.392955	0	-1	-1	1.83088e-31	1.83088e-31	1.83088e-31
chr3_185654851_185654880	3	chr3	185654851	185654880	30	TRA2B	-	1044	0	0	1	1	1	0	0	0	3	RFX5_BI_b	0	0	0	0	0	0	0	0	0	1	0	0	0	1	NA	1	NA	QStf58UCilQ.R0Dv_I	10.6199	0.3388	10.254	0.402864	10.2724	0.392955	0	-1	-1	1.83088e-31	1.83088e-31	1.83088e-31
chr6_30180988_30181617	6	chr6	30180988	30181617	630	TRIM26	-	283	1	1	1	1	1	1	1	1	8	CIITA_CEmark	0	0	1	1	1	1	1	1	1	1	1	1	1	7	RFX5_BI_b	9	CIITA_CEmark	343VLftfFT1C53lJV4	9.02463	0.342727	9.04807	0.311212	9.91889	0.304566	-1	0	1	2.01742e-200	2.01742e-200	2.01742e-200
chr6_25963103_25963131	6	chr6	25963103	25963131	29	TRIM38	+	187	0	0	1	0	1	0	0	1	3	NA	0	0	0	0	1	1	0	0	1	0	1	0	1	3	NA	5	CIITA_BI	WkEvu3I7SKTp6l1N3k	9.12524	0.344812	8.62927	0.371671	8.70295	0.371855	0	-1	-1	6.64203e-60	6.64203e-60	6.64203e-60
chr15_45020911_45021455	15	chr15	45020911	45021455	545	TRIM69	+	7104	0	0	1	1	1	1	1	1	6	RFX5_BI_b	0	0	1	1	1	1	1	1	1	1	1	1	1	7	RFX5_BI_b	9	CIITA_CEmark	EK.h0Lunsep0Ip9F3o	5.72171	0.495423	4.90156	0.514547	5.62182	0.531131	-1	-1	0	9.83712e-79	9.83712e-79	9.83712e-79
chrX_106955827_106956009	X	chrX	106955827	106956009	183	TSC22D3	-	3702	1	0	1	1	0	0	0	1	4	RFX5_BI_a	0	0	0	0	0	0	0	0	0	0	0	0	1	1	NA	1	NA	9go67XHujio4EKo6f4	12.15	0.462786	11.79	0.41332	12.2801	0.397092	-1	-1	1	2.3906e-51	2.3906e-51	2.3906e-51
chrX_106956066_106956482	X	chrX	106956066	106956482	417	TSC22D3	-	3229	1	1	1	1	0	0	0	1	5	CIITA_CEmark	0	0	0	0	0	0	0	0	0	0	0	0	0	0	NA	0	NA	9go67XHujio4EKo6f4	12.15	0.462786	11.79	0.41332	12.2801	0.397092	-1	-1	1	2.3906e-51	2.3906e-51	2.3906e-51
chrX_106956639_106957413	X	chrX	106956639	106957413	775	TSC22D3	-	2298	1	1	1	1	0	0	0	1	5	CIITA_CEmark	0	0	0	0	0	0	0	0	0	0	0	0	0	0	NA	0	NA	9go67XHujio4EKo6f4	12.15	0.462786	11.79	0.41332	12.2801	0.397092	-1	-1	1	2.3906e-51	2.3906e-51	2.3906e-51
chr6_116600660_116601323	6	chr6	116600660	116601323	664	TSPYL1	-	43	1	0	1	1	1	1	1	1	7	RFX5_BI_a	0	0	0	1	0	1	0	0	1	1	1	1	1	6	NA	6	NA	oik6lKwA_pci4Ie57Y	10.6497	0.295041	9.47753	0.311322	9.63264	0.302101	-1	-1	-1	4.14443e-281	4.14443e-281	4.14443e-281
chr6_116575118_116575463	6	chr6	116575118	116575463	346	TSPYL4	-	143	0	0	1	1	1	0	1	1	5	RFX5_BI_b	0	0	0	1	0	1	1	1	1	1	0	1	1	5	NA	7	RFX5_BI_a	NA	NA	NA	NA	NA	NA	NA	NA	NA	NA	NA	NA	NA
chr11_2421415_2421611	11	chr11	2421415	2421611	197	TSSC4	+	1911	0	0	0	0	1	0	1	1	3	NA	0	0	0	1	1	1	0	0	1	1	0	1	1	5	NA	6	CIITA_BI	Q7qu6noJHp1esqEMCs	9.66539	0.250851	9.85863	0.268029	9.5516	0.276337	1	1	-1	1.91362e-50	1.91362e-50	1.91362e-50
chr12_49581863_49582533	12	chr12	49581863	49582533	671	TUBA1A	-	574	0	1	1	1	1	0	1	1	6	RFX5_BI_a	0	0	0	0	0	1	0	0	0	0	0	0	1	1	NA	2	NA	TbihOnlfiCjziivrug	12.6271	0.238273	13.6733	0.231076	13.6952	0.238271	0	1	1	0	0	0
chr1_145438987_145439146	1	chr1	145438987	145439146	160	TXNIP	+	550	0	0	0	0	0	1	0	0	1	NA	0	0	0	0	1	1	0	0	0	0	1	0	0	1	NA	3	CIITA_BI	fSUyR.vR7Xu0iR4nUU	14.2472	0.287788	14.1023	0.285957	14.2539	0.311246	-1	-1	0	7.57747e-11	7.57747e-11	7.57747e-11
chr1_145440279_145440281	1	chr1	145440279	145440281	3	TXNIP	+	1842	0	0	0	0	0	0	0	0	0	NA	0	0	0	0	1	1	0	0	0	0	0	0	0	0	NA	2	CIITA_BI	fSUyR.vR7Xu0iR4nUU	14.2472	0.287788	14.1023	0.285957	14.2539	0.311246	-1	-1	0	7.57747e-11	7.57747e-11	7.57747e-11
chr1_145444568_145444776	1	chr1	145444568	145444776	209	TXNIP	+	6131	0	0	0	0	0	0	0	1	1	NA	0	0	0	0	1	1	0	0	0	0	0	0	1	1	NA	3	CIITA_BI	fSUyR.vR7Xu0iR4nUU	14.2472	0.287788	14.1023	0.285957	14.2539	0.311246	-1	-1	0	7.57747e-11	7.57747e-11	7.57747e-11
chr22_50969420_50969838	22	chr22	50969420	50969838	419	TYMP	-	906	1	0	0	0	1	0	0	1	3	NA	1	1	0	1	1	1	0	0	0	0	0	0	1	4	CIITA_CEmark	3	CIITA_BI	09kidveWWSQwJ1.lmA	10.4554	0.417589	14.119	0.304606	14.8879	0.321245	-1	1	1	0	0	0
chr19_36400175_36400454	19	chr19	36400175	36400454	280	TYROBP	-	964	0	0	0	0	1	0	1	1	3	NA	0	0	0	0	1	1	0	0	1	0	0	0	1	2	NA	4	CIITA_BI	ZOoheueEudPlelux9c	9.22717	0.732336	14.6752	0.412732	14.4749	0.504949	1	1	1	0	0	0
chr12_125398394_125399336	12	chr12	125398394	125399336	943	UBC	-	251	1	1	1	1	1	1	1	1	8	CIITA_CEmark	0	0	0	1	0	1	0	0	1	1	0	1	1	5	NA	5	NA	obghXh6whTR3YLoli4	14.4425	0.210956	14.8614	0.192292	14.9536	0.206453	-1	1	1	1.01513e-154	1.01513e-154	1.01513e-154
chr6_29520406_29520701	6	chr6	29520406	29520701	296	UBD	-	7001	0	0	1	1	1	1	1	1	6	RFX5_BI_b	0	0	1	0	0	0	1	1	1	1	1	1	1	6	NA	7	RFX5_BI_b	TXXUrmCtSdLpELgJDg	4.51867	0.698809	4.59364	0.639374	11.3788	0.705677	-1	0	1	0	0	0
chr4_103748976_103749506	4	chr4	103748976	103749506	531	UBE2D3	-	129	1	1	0	1	1	1	1	1	7	CIITA_CEmark	0	0	0	1	0	1	0	0	1	1	1	1	1	6	NA	6	NA	u5zuNQFSOFVy5SI_Ro	12.0057	0.20716	12.6569	0.184825	13.0984	0.182934	-1	1	1	0	0	0
chr3_33482300_33482737	3	chr3	33482300	33482737	438	UBP1	-	403	1	0	0	0	1	1	1	1	5	NA	0	0	0	0	1	1	0	0	1	1	1	1	1	5	NA	7	CIITA_BI	BX_f27hRO.3sUtHqgI	9.90497	0.22541	9.95016	0.260982	10.7752	0.262543	-1	0	1	1.65241e-250	1.65241e-250	1.65241e-250
chr11_73694034_73694517	11	chr11	73694034	73694517	484	UCP2	-	145	1	0	1	1	1	1	1	1	7	RFX5_BI_a	0	0	0	0	0	1	0	0	1	1	1	1	1	5	NA	6	NA	lKdX3iXdeeeF40Xen8	11.2639	0.476417	11.2354	0.430367	11.4699	0.416772	-1	0	1	8.95708e-12	8.95708e-12	8.95708e-12
chr22_30163350_30163562	22	chr22	30163350	30163562	213	UQCR10	+	7	0	0	0	0	1	1	1	1	4	NA	0	0	0	0	1	1	0	0	1	1	0	0	1	3	NA	5	CIITA_BI	0lfiF59xPr5.vB3F40	7.78909	0.28425	8.43055	0.255434	8.62469	0.25386	-1	1	1	6.45793e-213	6.45793e-213	6.45793e-213
chr1_161015687_161016288	1	chr1	161015687	161016288	602	USF1	-	82	1	1	1	1	1	0	0	1	6	CIITA_CEmark	0	0	0	1	1	1	0	1	0	0	0	1	1	3	NA	5	CIITA_CEmark	WioKO.JLp65U4Ioj6U	8.91645	0.547312	9.55369	0.574594	10.1944	0.561488	-1	1	1	1.57313e-132	1.57313e-132	1.57313e-132
chr4_76649612_76649813	4	chr4	76649612	76649813	202	USO1	+	15	0	0	0	0	1	1	1	1	4	NA	0	0	0	1	1	1	0	0	0	0	1	1	1	4	NA	5	CIITA_BI	cnk9TF0uCCWCjnhES4	9.8919	0.255194	10.0109	0.276491	10.43	0.26977	-1	1	1	9.44335e-109	9.44335e-109	9.44335e-109
chr12_62653963_62654157	12	chr12	62653963	62654157	195	USP15	+	37	0	0	0	0	1	0	1	1	3	NA	0	0	0	0	1	1	0	0	0	1	0	1	1	3	NA	5	CIITA_BI	inqkT9EzYcXiA_f7tU	7.15261	0.29476	7.96038	0.320327	8.78011	0.326537	-1	1	1	0	0	0
chr7_6144152_6144354	7	chr7	6144152	6144354	203	USP42	+	195	0	0	0	0	1	1	1	1	4	NA	0	0	0	0	1	1	0	0	1	1	1	1	1	5	NA	7	CIITA_BI	Bm3ft9HjHot1vt5_tU	8.44469	0.281471	8.10203	0.305777	8.9492	0.302188	-1	-1	1	5.06998e-210	5.06998e-210	5.06998e-210
chr13_31191009_31191437	13	chr13	31191009	31191437	429	USPL1	+	392	1	1	0	1	1	0	1	1	6	CIITA_CEmark	0	0	0	0	0	1	0	0	1	1	0	0	1	3	NA	4	NA	HVIERN4hKFMPPslUUI	9.52596	0.26954	8.09383	0.401956	8.47557	0.392248	-1	-1	-1	2.41417e-284	2.41417e-284	2.41417e-284
chr9_35072593_35072950	9	chr9	35072593	35072950	358	VCP	-	146	0	0	1	1	1	1	1	1	6	RFX5_BI_b	0	0	1	1	0	1	1	1	1	1	1	1	1	7	RFX5_BI_b	8	RFX5_BI_a	iH4dDnlYldX1VzUF6s	9.39178	0.301512	9.74724	0.262976	9.79899	0.272322	0	1	1	6.01668e-65	6.01668e-65	6.01668e-65
chr9_131419026_131419255	9	chr9	131419026	131419255	230	WDR34	-	103	0	0	0	0	1	0	0	1	2	NA	0	0	0	0	1	1	0	0	1	1	0	1	1	4	NA	6	CIITA_BI	Knl3qArhuSe.jdSAJ0	6.82502	0.700403	3.31109	0.539443	2.48092	0.512006	1	-1	-1	0	0	0
chr2_74648545_74648838	2	chr2	74648545	74648838	294	WDR54	+	46	1	1	0	0	1	0	1	1	5	CIITA_BI	0	0	0	0	0	1	0	0	0	0	0	1	1	2	NA	3	NA	0uPXSkHX_e4enOF_aI	9.74933	0.366891	8.18155	0.399466	6.88439	0.440473	1	-1	-1	0	0	0
chr11_62608883_62609300	11	chr11	62608883	62609300	418	WDR74	-	1255	0	0	1	0	1	0	1	1	4	NA	1	1	0	0	1	1	0	1	1	1	1	1	1	7	CIITA_BI	8	CIITA_CEmark	HXq1FJV4ZV7lR.sDAc	9.3393	0.236526	8.23701	0.312339	8.65779	0.292635	-1	-1	-1	1.60576e-279	1.60576e-279	1.60576e-279
chr17_38375044_38375315	17	chr17	38375044	38375315	272	WIPF2	+	258	0	0	1	1	1	0	1	1	5	RFX5_BI_b	0	0	0	0	0	0	0	0	1	0	0	1	1	3	NA	3	NA	l0fgMN7KeLnzqrqogo	4.49014	0.567734	4.42079	0.556959	4.44281	0.54524	0	0	0	1	1	1
chr16_28223331_28223799	16	chr16	28223331	28223799	469	XPO6	-	92	1	1	0	0	1	1	0	1	5	CIITA_BI	0	0	0	0	0	1	0	0	1	1	1	0	1	4	NA	5	NA	9KZG6dOqSD5QoSdGEs	9.74526	0.265601	9.62807	0.253764	10.2712	0.252417	-1	-1	1	3.30091e-177	3.30091e-177	3.30091e-177
chr12_69749214_69750239	12	chr12	69749214	69750239	1026	YEATS4	+	3292	0	0	0	0	0	0	0	0	0	NA	1	1	0	0	1	1	1	1	0	0	0	0	1	3	CIITA_BI	5	CIITA_CEmark	QrqfR6IDofHkDnuO.c	8.13975	0.490211	7.01901	0.691981	7.04829	0.674744	0	-1	-1	9.17257e-93	9.17257e-93	9.17257e-93
chr2_30370950_30371216	2	chr2	30370950	30371216	267	YPEL5	+	1201	1	1	1	1	0	1	0	1	6	CIITA_CEmark	0	0	0	0	0	0	0	0	0	0	1	0	1	2	NA	2	NA	WuH3ixLwvXXP5R6nvo	10.3885	0.324385	10.7952	0.313636	10.4862	0.307819	1	1	1	9.12956e-55	9.12956e-55	9.12956e-55
chr2_30371632_30371823	2	chr2	30371632	30371823	192	YPEL5	+	1883	0	0	1	1	1	0	0	1	4	RFX5_BI_b	0	0	0	0	0	0	0	0	0	0	0	0	0	0	NA	0	NA	WuH3ixLwvXXP5R6nvo	10.3885	0.324385	10.7952	0.313636	10.4862	0.307819	1	1	1	9.12956e-55	9.12956e-55	9.12956e-55
chr2_30370530_30370921	2	chr2	30370530	30370921	392	YPEL5	+	781	1	1	1	0	0	1	0	1	5	CIITA_CEmark	0	0	0	0	0	1	0	0	0	0	1	0	1	2	NA	3	NA	WuH3ixLwvXXP5R6nvo	10.3885	0.324385	10.7952	0.313636	10.4862	0.307819	1	1	1	9.12956e-55	9.12956e-55	9.12956e-55
chr2_9771164_9771643	2	chr2	9771164	9771643	480	YWHAQ	-	20	0	0	1	1	1	1	1	1	6	RFX5_BI_b	0	0	1	1	0	1	1	1	1	1	1	1	1	7	RFX5_BI_b	8	RFX5_BI_a	uTkj_5E7iKu1L_3Lj4	12.4994	0.20476	12.312	0.216419	12.2021	0.20971	1	-1	-1	5.40355e-60	5.40355e-60	5.40355e-60
chr8_101962216_101962405	8	chr8	101962216	101962405	190	YWHAZ	-	394	0	0	1	1	0	0	0	0	2	RFX5_BI_b	0	0	0	0	0	0	0	0	0	0	0	0	0	0	NA	0	NA	rpFefX_fk1RIc.V01w	12.9695	0.218769	12.9097	0.214854	12.4062	0.218361	1	-1	-1	7.27817e-161	7.27817e-161	7.27817e-161
chr8_101963933_101964399	8	chr8	101963933	101964399	467	YWHAZ	-	42	1	1	1	0	1	1	1	1	7	CIITA_CEmark	0	0	0	0	0	1	0	0	1	1	1	1	1	5	NA	6	NA	rpFefX_fk1RIc.V01w	12.9695	0.218769	12.9097	0.214854	12.4062	0.218361	1	-1	-1	7.27817e-161	7.27817e-161	7.27817e-161
chr8_81397741_81398007	8	chr8	81397741	81398007	267	ZBTB10	+	112	1	1	1	0	1	1	1	1	7	CIITA_CEmark	0	0	0	0	0	0	0	0	1	0	1	0	1	3	NA	3	NA	NA	NA	NA	NA	NA	NA	NA	NA	NA	NA	NA	NA	NA
chr17_7387551_7388470	17	chr17	7387551	7388470	920	ZBTB4	-	17	1	1	1	1	1	1	1	1	8	CIITA_CEmark	0	1	0	0	1	1	0	0	0	1	1	1	1	5	NA	6	CIITA_BI	KUg7rr3qQQOI_6Ybog	10.4153	0.331109	9.63417	0.355301	8.4226	0.345062	1	-1	-1	0	0	0
chr19_47616654_47617088	19	chr19	47616654	47617088	435	ZC3H4	-	79	1	1	0	0	1	0	1	1	5	CIITA_BI	0	0	0	0	0	1	0	0	1	1	0	1	1	4	NA	5	NA	cgnoldd_gz0lwgXTKE	9.38251	0.235942	9.24575	0.230293	9.50235	0.22536	-1	-1	1	1.76593e-47	1.76593e-47	1.76593e-47
chr19_47616256_47616645	19	chr19	47616256	47616645	390	ZC3H4	-	364	1	0	0	0	1	0	1	1	4	NA	0	0	0	0	1	1	0	0	1	1	0	1	1	4	NA	6	CIITA_BI	cgnoldd_gz0lwgXTKE	9.38251	0.235942	9.24575	0.230293	9.50235	0.22536	-1	-1	1	1.76593e-47	1.76593e-47	1.76593e-47
chr2_113032887_113033393	2	chr2	113032887	113033393	507	ZC3H6	+	216	1	1	0	0	1	1	1	1	6	CIITA_BI	0	0	0	0	0	1	0	0	0	1	1	1	1	4	NA	5	NA	NA	NA	NA	NA	NA	NA	NA	NA	NA	NA	NA	NA	NA
chr2_145277644_145277916	2	chr2	145277644	145277916	273	ZEB2	-	42	0	0	0	0	0	0	0	1	1	NA	0	0	0	0	1	1	0	0	1	1	0	0	1	3	NA	5	CIITA_BI	Ne795C5TX7Eu8IqwTo	7.86949	0.441653	9.41751	0.475003	10.0014	0.45762	-1	1	1	0	0	0
chr2_145273248_145273446	2	chr2	145273248	145273446	199	ZEB2-AS1	+	3734	0	0	0	0	0	0	0	1	1	NA	1	0	0	0	1	1	0	0	0	0	0	1	1	3	NA	4	CIITA_BI	NA	NA	NA	NA	NA	NA	NA	NA	NA	NA	NA	NA	NA
chr2_145276313_145277128	2	chr2	145276313	145277128	816	ZEB2-AS1	+	52	0	0	0	0	0	0	0	1	1	NA	1	1	0	0	1	1	0	0	0	1	0	0	1	4	CIITA_BI	4	CIITA_BI	NA	NA	NA	NA	NA	NA	NA	NA	NA	NA	NA	NA	NA
chr2_145271242_145271858	2	chr2	145271242	145271858	617	ZEB2-AS1	+	5322	0	0	0	0	0	0	0	1	1	NA	0	1	0	0	1	1	0	0	0	0	0	1	1	3	NA	4	CIITA_BI	NA	NA	NA	NA	NA	NA	NA	NA	NA	NA	NA	NA	NA
chr2_145272307_145272694	2	chr2	145272307	145272694	388	ZEB2-AS1	+	4486	0	0	0	0	0	0	0	0	0	NA	0	0	0	0	1	1	0	1	0	0	0	0	1	1	NA	4	CIITA_CEmark	NA	NA	NA	NA	NA	NA	NA	NA	NA	NA	NA	NA	NA
chr9_74979711_74980681	9	chr9	74979711	74980681	971	ZFAND5	-	452	1	1	1	0	1	1	1	1	7	CIITA_CEmark	0	0	0	1	1	1	0	0	1	1	0	0	1	4	NA	5	CIITA_BI	f7H6uyh3Lvfq7Pk6nk	11.4173	0.227308	13.0607	0.195983	12.8992	0.193529	1	1	1	0	0	0
chr20_47894825_47895497	20	chr20	47894825	47895497	673	ZFAS1	+	319	1	1	1	0	1	1	1	1	7	CIITA_CEmark	1	0	0	0	0	1	0	0	1	1	0	1	1	5	NA	5	NA	WklJqxIOj.oIqLRR6E	11.9024	0.254165	12.0305	0.235592	11.3057	0.246067	1	1	-1	3.79854e-222	3.79854e-222	3.79854e-222
chr19_39897467_39899829	19	chr19	39897467	39899829	2363	ZFP36	+	19	1	1	1	1	0	0	1	1	6	CIITA_CEmark	0	1	0	1	1	1	1	1	0	1	0	0	1	4	NA	6	CIITA_CEmark	0Uu3XrB6Bd14qoNeuc	11.3635	0.32654	12.6084	0.313231	13.4443	0.302128	-1	1	1	0	0	0
chr14_69252600_69253043	14	chr14	69252600	69253043	444	ZFP36L1	-	7588	0	0	0	0	1	0	0	1	2	NA	1	1	0	0	0	1	0	0	0	0	0	0	1	3	CIITA_BI	2	NA	l6PUrei.1DvDsBIHpE	10.3291	0.751506	9.50687	0.926657	8.51177	0.876317	1	-1	-1	1.79819e-117	1.79819e-117	1.79819e-117
chr14_69259507_69259794	14	chr14	69259507	69259794	288	ZFP36L1	-	837	1	0	0	0	1	0	0	1	3	NA	1	1	0	1	0	1	0	0	1	1	0	1	1	7	CIITA_CEmark	5	NA	l6PUrei.1DvDsBIHpE	10.3291	0.751506	9.50687	0.926657	8.51177	0.876317	1	-1	-1	1.79819e-117	1.79819e-117	1.79819e-117
chr14_69253205_69254290	14	chr14	69253205	69254290	1086	ZFP36L1	-	6341	0	0	0	0	1	0	0	1	2	NA	1	1	1	1	1	1	0	0	0	0	0	0	1	5	CIITA_CEmark	3	CIITA_BI	l6PUrei.1DvDsBIHpE	10.3291	0.751506	9.50687	0.926657	8.51177	0.876317	1	-1	-1	1.79819e-117	1.79819e-117	1.79819e-117
chr14_69262192_69262775	14	chr14	69262192	69262775	584	ZFP36L1	-	185	1	1	0	0	1	0	1	1	5	CIITA_BI	0	0	0	0	0	1	0	0	0	0	0	1	1	2	NA	3	NA	l6PUrei.1DvDsBIHpE	10.3291	0.751506	9.50687	0.926657	8.51177	0.876317	1	-1	-1	1.79819e-117	1.79819e-117	1.79819e-117
chr1_40723770_40723952	1	chr1	40723770	40723952	183	ZMPSTE24	+	49	0	0	0	0	1	0	1	1	3	NA	0	0	0	0	1	1	0	0	1	1	0	1	1	4	NA	6	CIITA_BI	HqNB7GX_s3hTAt.51k	9.69589	0.312767	10.7475	0.290978	10.6921	0.288918	0	1	1	8.12422e-255	8.12422e-255	8.12422e-255
chr20_45980414_45980591	20	chr20	45980414	45980591	178	ZMYND8	-	5042	0	0	1	1	1	0	1	1	5	RFX5_BI_b	0	0	0	0	0	0	0	0	0	0	0	1	1	2	NA	2	NA	cvXAGQndaFIaESognI	7.99439	0.335168	7.1003	0.308349	6.95218	0.307276	1	-1	-1	3.87865e-224	3.87865e-224	3.87865e-224
chr6_27440731_27441183	6	chr6	27440731	27441183	453	ZNF184	-	166	1	1	0	0	1	1	1	1	6	CIITA_BI	0	0	0	0	0	1	0	0	1	1	0	1	1	4	NA	5	NA	TX8lInVNwdJNBg9Eeo	4.46684	0.801844	3.76984	0.659827	4.07748	0.640895	-1	-1	-1	1.2362e-34	1.2362e-34	1.2362e-34
chr6_27447191_27447706	6	chr6	27447191	27447706	516	ZNF184	-	6294	1	1	0	0	1	0	1	1	5	CIITA_BI	0	0	0	0	0	0	0	0	1	1	0	1	1	4	NA	4	NA	TX8lInVNwdJNBg9Eeo	4.46684	0.801844	3.76984	0.659827	4.07748	0.640895	-1	-1	-1	1.2362e-34	1.2362e-34	1.2362e-34
chr6_27446463_27447076	6	chr6	27446463	27447076	614	ZNF184	-	5566	1	1	0	0	1	0	0	1	4	CIITA_BI	0	0	0	0	0	0	0	0	0	1	0	1	1	3	NA	3	NA	TX8lInVNwdJNBg9Eeo	4.46684	0.801844	3.76984	0.659827	4.07748	0.640895	-1	-1	-1	1.2362e-34	1.2362e-34	1.2362e-34
chr19_44555960_44556005	19	chr19	44555960	44556005	46	ZNF223	+	158	0	0	0	0	0	0	0	1	1	NA	0	0	0	0	1	1	0	0	1	0	0	0	1	2	NA	4	CIITA_BI	B4XOsuceR1JSpBIuIU	9.16508	0.591607	8.07504	0.643118	7.53672	0.671222	1	-1	-1	3.82071e-157	3.82071e-157	3.82071e-157
chr16_31885148_31885330	16	chr16	31885148	31885330	183	ZNF267	+	70	0	0	0	0	0	1	1	1	3	NA	0	0	0	0	1	1	0	0	0	0	1	0	1	2	NA	4	CIITA_BI	NA	NA	NA	NA	NA	NA	NA	NA	NA	NA	NA	NA	NA
chr19_52490067_52490341	19	chr19	52490067	52490341	275	ZNF350	-	12	1	1	0	0	0	0	1	1	4	CIITA_BI	0	1	0	0	0	1	0	0	0	0	0	0	1	2	NA	2	NA	cbLX7qElLrSO5JdKIw	6.22173	0.609416	6.41841	0.590079	6.38946	0.536133	0	1	1	0.000520932	0.000520932	0.000520932
chr19_21688197_21688521	19	chr19	21688197	21688521	325	ZNF429	+	85	0	0	1	1	1	1	1	1	6	RFX5_BI_b	0	0	0	1	0	0	1	1	1	0	1	1	1	5	NA	6	RFX5_BI_b	NA	NA	NA	NA	NA	NA	NA	NA	NA	NA	NA	NA	NA
chr9_95640258_95640510	9	chr9	95640258	95640510	253	ZNF484	-	62	0	0	0	0	1	0	1	1	3	NA	0	0	0	0	1	1	0	0	1	0	0	0	1	2	NA	4	CIITA_BI	9udTlEPOu6odIK4UKU	5.11262	0.704462	4.94826	0.624181	5.06383	0.583672	0	0	0	0.0384209	0.0384209	0.0384209
chr19_42580199_42580397	19	chr19	42580199	42580397	199	ZNF574	+	90	0	0	0	0	1	1	1	1	4	NA	0	0	0	0	0	1	1	1	1	1	1	1	1	5	NA	8	RFX5_BI_a	6Toh57opnFXroJT4jc	3.53758	0.637151	3.52527	0.573509	3.3901	0.574644	0	0	0	0.0742235	0.0742235	0.0742235
chr1_249132321_249133428	1	chr1	249132321	249133428	1108	ZNF672	+	208	1	1	1	1	1	0	0	1	6	CIITA_CEmark	0	0	1	1	1	1	1	1	0	1	0	0	1	4	RFX5_BI_b	6	CIITA_CEmark	xFSlAFO6uRAlKR5Qug	9.1916	0.34142	9.61124	0.332596	10.1932	0.336655	-1	1	1	1.79198e-195	1.79198e-195	1.79198e-195
chr19_37288270_37288555	19	chr19	37288270	37288555	286	ZNF790-AS1	+	104	0	0	1	1	1	1	1	1	6	RFX5_BI_b	0	0	1	0	0	1	0	0	0	0	1	1	1	4	NA	4	NA	NA	NA	NA	NA	NA	NA	NA	NA	NA	NA	NA	NA	NA
chr19_58609840_58610061	19	chr19	58609840	58610061	222	ZSCAN18	-	110	0	0	1	1	1	1	0	1	5	RFX5_BI_b	0	0	0	0	0	0	0	0	0	0	1	0	1	2	NA	2	NA	xRIDn5JcKSr.SFurVI	9.93402	0.318918	7.34611	0.345047	6.78345	0.321168	1	-1	-1	0	0	0
chr1_567349_567780	1	chr1	567349	567780	432	NA	NA	NA	1	0	1	0	0	0	0	1	3	NA	1	0	1	1	1	0	1	0	0	0	0	0	1	4	RFX5_BI_a	3	NA	NA	NA	NA	NA	NA	NA	NA	NA	NA	NA	NA	NA	NA
chr1_11968565_11968570	1	chr1	11968565	11968570	6	NA	NA	NA	0	0	1	0	1	1	0	1	4	NA	0	0	0	0	1	1	0	0	1	1	1	1	1	5	NA	7	CIITA_BI	NA	NA	NA	NA	NA	NA	NA	NA	NA	NA	NA	NA	NA
chr1_16840297_16840845	1	chr1	16840297	16840845	549	NA	NA	NA	1	1	1	1	1	1	1	1	8	CIITA_CEmark	1	1	1	0	1	1	1	1	1	1	1	1	1	8	CIITA_CEmark	9	CIITA_CEmark	NA	NA	NA	NA	NA	NA	NA	NA	NA	NA	NA	NA	NA
chr1_17222537_17222880	1	chr1	17222537	17222880	344	NA	NA	NA	1	0	0	0	1	1	0	1	4	NA	1	1	0	0	1	1	1	0	1	1	1	1	1	7	CIITA_BI	8	CIITA_CEmark	NA	NA	NA	NA	NA	NA	NA	NA	NA	NA	NA	NA	NA
chr1_17231447_17231734	1	chr1	17231447	17231734	288	NA	NA	NA	0	0	0	0	1	1	0	1	3	NA	0	0	0	1	1	1	0	0	1	1	1	1	1	6	NA	7	CIITA_BI	NA	NA	NA	NA	NA	NA	NA	NA	NA	NA	NA	NA	NA
chr1_235116457_235116641	1	chr1	235116457	235116641	185	NA	NA	NA	0	0	0	0	0	1	1	1	3	NA	0	0	0	0	1	1	0	0	1	0	0	0	1	2	NA	4	CIITA_BI	NA	NA	NA	NA	NA	NA	NA	NA	NA	NA	NA	NA	NA
chr1_25174430_25174724	1	chr1	25174430	25174724	295	NA	NA	NA	0	0	0	0	0	0	1	1	2	NA	0	0	0	1	1	1	0	0	1	0	0	1	1	4	NA	5	CIITA_BI	NA	NA	NA	NA	NA	NA	NA	NA	NA	NA	NA	NA	NA
chr1_28211732_28211854	1	chr1	28211732	28211854	123	NA	NA	NA	0	0	0	0	0	0	0	1	1	NA	0	0	0	0	1	1	0	0	0	0	0	0	1	1	NA	3	CIITA_BI	NA	NA	NA	NA	NA	NA	NA	NA	NA	NA	NA	NA	NA
chr8_11699636_11699709	8	chr8	11699636	11699709	74	NA	NA	NA	0	0	0	0	0	0	0	0	0	NA	0	0	0	0	1	1	0	0	0	0	0	0	0	0	NA	2	CIITA_BI	NA	NA	NA	NA	NA	NA	NA	NA	NA	NA	NA	NA	NA
chr8_11699806_11700125	8	chr8	11699806	11700125	320	NA	NA	NA	0	0	0	0	0	0	0	0	0	NA	0	0	0	0	1	1	0	0	0	0	0	0	0	0	NA	2	CIITA_BI	NA	NA	NA	NA	NA	NA	NA	NA	NA	NA	NA	NA	NA
chr3_172220908_172221139	3	chr3	172220908	172221139	232	NA	NA	NA	0	0	0	0	0	0	0	0	0	NA	0	0	0	0	1	1	0	0	0	0	0	0	0	0	NA	2	CIITA_BI	NA	NA	NA	NA	NA	NA	NA	NA	NA	NA	NA	NA	NA
chr6_32441008_32441873	6	chr6	32441008	32441873	866	NA	NA	NA	1	1	1	1	1	1	1	1	8	CIITA_CEmark	1	1	1	1	1	1	1	1	1	0	1	1	1	8	CIITA_CEmark	8	CIITA_CEmark	NA	NA	NA	NA	NA	NA	NA	NA	NA	NA	NA	NA	NA
chr9_134531776_134532164	9	chr9	134531776	134532164	389	NA	NA	NA	1	0	0	0	0	0	0	1	2	NA	0	0	0	0	1	1	0	0	0	0	0	0	1	1	NA	3	CIITA_BI	NA	NA	NA	NA	NA	NA	NA	NA	NA	NA	NA	NA	NA
chr6_32544233_32544417	6	chr6	32544233	32544417	185	NA	NA	NA	0	0	0	0	0	0	0	0	0	NA	0	0	0	0	1	1	0	0	0	0	0	0	0	0	NA	2	CIITA_BI	NA	NA	NA	NA	NA	NA	NA	NA	NA	NA	NA	NA	NA
chr1_149223756_149223814	1	chr1	149223756	149223814	59	NA	NA	NA	0	0	0	0	1	0	0	1	2	NA	0	0	0	0	1	1	0	0	1	1	0	1	1	4	NA	6	CIITA_BI	NA	NA	NA	NA	NA	NA	NA	NA	NA	NA	NA	NA	NA
chr6_32571777_32572798	6	chr6	32571777	32572798	1022	NA	NA	NA	1	1	1	1	1	1	1	1	8	CIITA_CEmark	1	1	1	1	1	1	1	1	0	0	0	1	1	6	CIITA_CEmark	6	CIITA_CEmark	NA	NA	NA	NA	NA	NA	NA	NA	NA	NA	NA	NA	NA
chr6_32577249_32578269	6	chr6	32577249	32578269	1021	NA	NA	NA	1	1	1	1	1	1	1	1	8	CIITA_CEmark	1	1	1	1	1	1	1	1	1	1	1	1	1	9	CIITA_CEmark	9	CIITA_CEmark	NA	NA	NA	NA	NA	NA	NA	NA	NA	NA	NA	NA	NA
chr2_32205794_32206131	2	chr2	32205794	32206131	338	NA	NA	NA	0	1	1	1	1	1	1	1	7	RFX5_BI_a	0	0	1	0	1	0	1	1	1	0	1	1	1	5	NA	7	RFX5_BI_a	NA	NA	NA	NA	NA	NA	NA	NA	NA	NA	NA	NA	NA
chr8_39809722_39809843	8	chr8	39809722	39809843	122	NA	NA	NA	0	0	0	0	0	0	1	1	2	NA	0	0	0	0	1	1	0	0	1	0	1	0	1	3	NA	5	CIITA_BI	NA	NA	NA	NA	NA	NA	NA	NA	NA	NA	NA	NA	NA
chr11_117871748_117871926	11	chr11	117871748	117871926	179	NA	NA	NA	0	0	0	0	0	0	0	0	0	NA	0	0	0	0	1	1	0	0	0	0	0	0	0	0	NA	2	CIITA_BI	NA	NA	NA	NA	NA	NA	NA	NA	NA	NA	NA	NA	NA
chr1_89514524_89514610	1	chr1	89514524	89514610	87	NA	NA	NA	0	0	0	0	0	0	0	0	0	NA	0	0	0	0	1	1	0	0	0	0	0	0	0	0	NA	2	CIITA_BI	NA	NA	NA	NA	NA	NA	NA	NA	NA	NA	NA	NA	NA
chr1_89515376_89515424	1	chr1	89515376	89515424	49	NA	NA	NA	0	0	0	0	0	0	0	0	0	NA	0	0	0	0	1	1	0	0	0	0	0	0	0	0	NA	2	CIITA_BI	NA	NA	NA	NA	NA	NA	NA	NA	NA	NA	NA	NA	NA
chr1_89516196_89516377	1	chr1	89516196	89516377	182	NA	NA	NA	0	0	0	0	0	0	0	0	0	NA	0	0	0	0	1	1	0	0	0	0	0	0	0	0	NA	2	CIITA_BI	NA	NA	NA	NA	NA	NA	NA	NA	NA	NA	NA	NA	NA
chr1_89516466_89516859	1	chr1	89516466	89516859	394	NA	NA	NA	0	0	0	0	0	0	0	0	0	NA	0	0	0	0	1	1	0	0	0	0	0	0	0	0	NA	2	CIITA_BI	NA	NA	NA	NA	NA	NA	NA	NA	NA	NA	NA	NA	NA
chr16_11025190_11025401	16	chr16	11025190	11025401	212	NA	NA	NA	0	0	0	0	0	0	0	0	0	NA	0	0	0	0	1	1	0	0	0	0	0	0	1	1	NA	3	CIITA_BI	NA	NA	NA	NA	NA	NA	NA	NA	NA	NA	NA	NA	NA
chr2_48559545_48559781	2	chr2	48559545	48559781	237	NA	NA	NA	0	0	0	0	1	0	1	1	3	NA	0	0	1	0	1	1	1	0	0	0	0	0	1	2	NA	4	CIITA_CEmark	NA	NA	NA	NA	NA	NA	NA	NA	NA	NA	NA	NA	NA
chr16_11025978_11026237	16	chr16	11025978	11026237	260	NA	NA	NA	0	0	0	0	0	0	0	0	0	NA	0	0	0	0	1	1	0	0	0	0	0	0	0	0	NA	2	CIITA_BI	NA	NA	NA	NA	NA	NA	NA	NA	NA	NA	NA	NA	NA
chr2_191843539_191843817	2	chr2	191843539	191843817	279	NA	NA	NA	0	0	0	0	0	0	0	0	0	NA	0	0	0	0	1	1	0	0	0	0	0	0	0	0	NA	2	CIITA_BI	NA	NA	NA	NA	NA	NA	NA	NA	NA	NA	NA	NA	NA
chr2_191844568_191844844	2	chr2	191844568	191844844	277	NA	NA	NA	0	0	0	0	0	0	0	0	0	NA	0	0	0	0	1	1	0	0	0	0	0	0	1	1	NA	3	CIITA_BI	NA	NA	NA	NA	NA	NA	NA	NA	NA	NA	NA	NA	NA
chr6_32653488_32653860	6	chr6	32653488	32653860	373	NA	NA	NA	0	1	1	1	1	1	1	1	7	RFX5_BI_a	0	0	1	0	1	1	1	0	0	0	0	1	1	3	NA	5	CIITA_CEmark	NA	NA	NA	NA	NA	NA	NA	NA	NA	NA	NA	NA	NA
chr6_32657986_32658366	6	chr6	32657986	32658366	381	NA	NA	NA	1	1	1	1	1	1	1	1	8	CIITA_CEmark	0	1	1	0	1	1	0	1	1	0	0	1	1	5	NA	6	CIITA_CEmark	NA	NA	NA	NA	NA	NA	NA	NA	NA	NA	NA	NA	NA
chr1_89725045_89726143	1	chr1	89725045	89726143	1099	NA	NA	NA	0	0	0	0	0	0	0	0	0	NA	0	0	0	0	1	1	1	1	0	0	0	0	0	0	NA	4	CIITA_CEmark	NA	NA	NA	NA	NA	NA	NA	NA	NA	NA	NA	NA	NA
chr1_89726961_89727644	1	chr1	89726961	89727644	684	NA	NA	NA	0	0	0	0	0	0	0	0	0	NA	0	0	0	0	1	1	0	0	0	0	0	0	0	0	NA	2	CIITA_BI	NA	NA	NA	NA	NA	NA	NA	NA	NA	NA	NA	NA	NA
chr1_89727732_89728029	1	chr1	89727732	89728029	298	NA	NA	NA	0	0	0	0	0	0	0	0	0	NA	0	0	0	0	1	1	0	0	0	0	0	0	0	0	NA	2	CIITA_BI	NA	NA	NA	NA	NA	NA	NA	NA	NA	NA	NA	NA	NA
chr2_68618412_68618594	2	chr2	68618412	68618594	183	NA	NA	NA	0	0	0	0	1	1	0	0	2	NA	0	0	0	0	1	1	0	1	1	0	0	0	1	2	NA	5	CIITA_CEmark	NA	NA	NA	NA	NA	NA	NA	NA	NA	NA	NA	NA	NA
chr12_25538606_25539545	12	chr12	25538606	25539545	940	NA	NA	NA	1	1	1	1	1	1	1	1	8	CIITA_CEmark	0	0	0	1	0	1	0	0	1	1	1	1	1	6	NA	6	NA	NA	NA	NA	NA	NA	NA	NA	NA	NA	NA	NA	NA	NA
chr2_191868251_191868464	2	chr2	191868251	191868464	214	NA	NA	NA	0	0	0	0	0	0	0	0	0	NA	0	0	0	0	1	1	0	0	0	0	0	0	0	0	NA	2	CIITA_BI	NA	NA	NA	NA	NA	NA	NA	NA	NA	NA	NA	NA	NA
chr9_90094821_90094901	9	chr9	90094821	90094901	81	NA	NA	NA	0	0	0	0	0	0	0	1	1	NA	0	0	0	0	1	1	0	0	1	0	0	0	1	2	NA	4	CIITA_BI	NA	NA	NA	NA	NA	NA	NA	NA	NA	NA	NA	NA	NA
chr16_46385871_46386938	16	chr16	46385871	46386938	1068	NA	NA	NA	1	1	1	1	0	0	1	0	5	CIITA_CEmark	1	1	1	1	1	1	1	1	1	0	0	1	0	6	CIITA_CEmark	6	CIITA_CEmark	NA	NA	NA	NA	NA	NA	NA	NA	NA	NA	NA	NA	NA
chr2_97151936_97152197	2	chr2	97151936	97152197	262	NA	NA	NA	0	0	0	0	1	0	0	1	2	NA	0	0	0	0	1	1	0	1	0	0	0	0	1	1	NA	4	CIITA_CEmark	NA	NA	NA	NA	NA	NA	NA	NA	NA	NA	NA	NA	NA
chr4_185251239_185251489	4	chr4	185251239	185251489	251	NA	NA	NA	0	0	0	0	0	1	1	1	3	NA	0	0	0	0	1	1	0	0	0	0	0	0	1	1	NA	3	CIITA_BI	NA	NA	NA	NA	NA	NA	NA	NA	NA	NA	NA	NA	NA
chr4_185314023_185314282	4	chr4	185314023	185314282	260	NA	NA	NA	0	0	0	0	0	0	0	0	0	NA	0	0	0	0	1	1	0	0	0	0	0	0	1	1	NA	3	CIITA_BI	NA	NA	NA	NA	NA	NA	NA	NA	NA	NA	NA	NA	NA
chr1_120533186_120533367	1	chr1	120533186	120533367	182	NA	NA	NA	0	0	0	0	0	0	0	1	1	NA	0	0	1	0	1	1	0	0	0	0	0	1	1	3	NA	4	CIITA_BI	NA	NA	NA	NA	NA	NA	NA	NA	NA	NA	NA	NA	NA
chr1_145114248_145114827	1	chr1	145114248	145114827	580	NA	NA	NA	0	0	0	0	0	1	0	1	2	NA	1	1	1	0	1	1	1	1	1	0	0	1	1	6	CIITA_CEmark	7	CIITA_CEmark	NA	NA	NA	NA	NA	NA	NA	NA	NA	NA	NA	NA	NA
chr1_145116545_145116893	1	chr1	145116545	145116893	349	NA	NA	NA	0	0	0	0	0	1	1	0	2	NA	0	0	0	1	1	1	1	1	0	0	0	1	0	2	NA	5	CIITA_CEmark	NA	NA	NA	NA	NA	NA	NA	NA	NA	NA	NA	NA	NA
chr1_145117998_145118373	1	chr1	145117998	145118373	376	NA	NA	NA	0	0	0	0	0	1	1	1	3	NA	1	1	1	0	1	0	1	1	1	0	0	1	1	6	CIITA_CEmark	6	RFX5_BI_a	NA	NA	NA	NA	NA	NA	NA	NA	NA	NA	NA	NA	NA
chr1_173391591_173391873	1	chr1	173391591	173391873	283	NA	NA	NA	0	0	0	0	1	0	1	1	3	NA	0	1	0	0	1	1	0	1	1	0	0	1	1	4	NA	6	CIITA_CEmark	NA	NA	NA	NA	NA	NA	NA	NA	NA	NA	NA	NA	NA
chr1_147994161_147994344	1	chr1	147994161	147994344	184	NA	NA	NA	0	0	0	0	0	0	0	1	1	NA	0	0	0	0	1	1	0	0	0	0	0	1	1	2	NA	4	CIITA_BI	NA	NA	NA	NA	NA	NA	NA	NA	NA	NA	NA	NA	NA
chr1_148241447_148241698	1	chr1	148241447	148241698	252	NA	NA	NA	0	0	0	0	1	0	0	1	2	NA	0	0	0	0	1	1	0	0	1	1	0	1	1	4	NA	6	CIITA_BI	NA	NA	NA	NA	NA	NA	NA	NA	NA	NA	NA	NA	NA
chr1_149223865_149224163	1	chr1	149223865	149224163	299	NA	NA	NA	0	0	0	0	1	0	0	1	2	NA	1	1	0	0	1	0	0	1	1	1	0	1	1	6	CIITA_BI	6	NA	NA	NA	NA	NA	NA	NA	NA	NA	NA	NA	NA	NA	NA
chr2_191823169_191823735	2	chr2	191823169	191823735	567	NA	NA	NA	0	0	0	0	0	0	0	0	0	NA	0	0	0	0	1	1	1	0	0	0	0	0	0	0	NA	3	CIITA_CEmark	NA	NA	NA	NA	NA	NA	NA	NA	NA	NA	NA	NA	NA
chr2_191823773_191823915	2	chr2	191823773	191823915	143	NA	NA	NA	0	0	0	0	0	0	0	0	0	NA	0	0	0	0	1	1	0	0	0	0	0	0	0	0	NA	2	CIITA_BI	NA	NA	NA	NA	NA	NA	NA	NA	NA	NA	NA	NA	NA
chr1_150132610_150133118	1	chr1	150132610	150133118	509	NA	NA	NA	1	0	0	0	1	0	0	1	3	NA	0	1	0	0	1	1	0	1	0	0	0	0	1	2	NA	4	CIITA_CEmark	NA	NA	NA	NA	NA	NA	NA	NA	NA	NA	NA	NA	NA
chr1_150133201_150133487	1	chr1	150133201	150133487	287	NA	NA	NA	0	0	0	0	1	0	0	0	1	NA	0	0	0	0	1	1	0	0	0	0	0	0	0	0	NA	2	CIITA_BI	NA	NA	NA	NA	NA	NA	NA	NA	NA	NA	NA	NA	NA
chr1_150134289_150134473	1	chr1	150134289	150134473	185	NA	NA	NA	0	0	0	0	0	0	0	0	0	NA	0	0	0	0	1	1	0	0	0	0	0	0	1	1	NA	3	CIITA_BI	NA	NA	NA	NA	NA	NA	NA	NA	NA	NA	NA	NA	NA
chr1_150134986_150135178	1	chr1	150134986	150135178	193	NA	NA	NA	0	0	0	0	1	0	0	0	1	NA	0	0	0	0	1	1	0	0	0	0	0	0	0	0	NA	2	CIITA_BI	NA	NA	NA	NA	NA	NA	NA	NA	NA	NA	NA	NA	NA
chr2_191828888_191829099	2	chr2	191828888	191829099	212	NA	NA	NA	0	0	0	0	0	0	0	0	0	NA	0	0	0	0	1	1	1	0	0	0	0	0	0	0	NA	3	CIITA_CEmark	NA	NA	NA	NA	NA	NA	NA	NA	NA	NA	NA	NA	NA
chr2_191829152_191829542	2	chr2	191829152	191829542	391	NA	NA	NA	0	0	0	0	0	0	0	1	1	NA	0	0	0	0	1	1	1	0	0	0	0	0	0	0	NA	3	CIITA_CEmark	NA	NA	NA	NA	NA	NA	NA	NA	NA	NA	NA	NA	NA
chr2_191830809_191830968	2	chr2	191830809	191830968	160	NA	NA	NA	0	0	0	0	0	0	0	0	0	NA	0	0	0	0	1	1	0	0	0	0	0	0	0	0	NA	2	CIITA_BI	NA	NA	NA	NA	NA	NA	NA	NA	NA	NA	NA	NA	NA
chr2_191843370_191843470	2	chr2	191843370	191843470	101	NA	NA	NA	0	0	0	0	0	0	0	0	0	NA	0	0	0	0	1	1	0	0	0	0	0	0	0	0	NA	2	CIITA_BI	NA	NA	NA	NA	NA	NA	NA	NA	NA	NA	NA	NA	NA
chr3_40665186_40665402	3	chr3	40665186	40665402	217	NA	NA	NA	0	0	1	1	0	1	1	1	5	RFX5_BI_b	0	0	0	0	0	0	0	0	1	1	0	1	1	4	NA	4	NA	NA	NA	NA	NA	NA	NA	NA	NA	NA	NA	NA	NA	NA
chr3_46130729_46130982	3	chr3	46130729	46130982	254	NA	NA	NA	0	0	0	0	0	0	0	1	1	NA	0	0	0	0	1	1	0	0	0	0	0	0	1	1	NA	3	CIITA_BI	NA	NA	NA	NA	NA	NA	NA	NA	NA	NA	NA	NA	NA
chr2_191849388_191849562	2	chr2	191849388	191849562	175	NA	NA	NA	0	0	0	0	0	0	0	0	0	NA	0	0	0	0	1	1	0	0	0	0	0	0	0	0	NA	2	CIITA_BI	NA	NA	NA	NA	NA	NA	NA	NA	NA	NA	NA	NA	NA
chr2_191857429_191857533	2	chr2	191857429	191857533	105	NA	NA	NA	0	0	0	0	0	0	0	0	0	NA	0	0	0	0	1	1	0	0	0	0	0	0	0	0	NA	2	CIITA_BI	NA	NA	NA	NA	NA	NA	NA	NA	NA	NA	NA	NA	NA
chr2_191857796_191857979	2	chr2	191857796	191857979	184	NA	NA	NA	0	0	0	0	0	0	0	0	0	NA	0	0	0	0	1	1	0	0	0	0	0	0	0	0	NA	2	CIITA_BI	NA	NA	NA	NA	NA	NA	NA	NA	NA	NA	NA	NA	NA
chr2_191861593_191861778	2	chr2	191861593	191861778	186	NA	NA	NA	0	0	0	0	0	0	0	0	0	NA	0	0	0	0	1	1	0	0	0	0	0	0	0	0	NA	2	CIITA_BI	NA	NA	NA	NA	NA	NA	NA	NA	NA	NA	NA	NA	NA
chr2_191861972_191862004	2	chr2	191861972	191862004	33	NA	NA	NA	0	0	0	0	0	0	0	0	0	NA	0	0	0	0	1	1	0	0	0	0	0	0	1	1	NA	3	CIITA_BI	NA	NA	NA	NA	NA	NA	NA	NA	NA	NA	NA	NA	NA
chr2_191866192_191866633	2	chr2	191866192	191866633	442	NA	NA	NA	0	0	0	0	0	0	0	0	0	NA	0	0	0	0	1	1	1	1	0	0	0	0	0	0	NA	4	CIITA_CEmark	NA	NA	NA	NA	NA	NA	NA	NA	NA	NA	NA	NA	NA
chr2_191867132_191867367	2	chr2	191867132	191867367	236	NA	NA	NA	0	0	0	0	0	0	0	0	0	NA	0	0	0	0	1	1	1	0	0	0	0	0	0	0	NA	3	CIITA_CEmark	NA	NA	NA	NA	NA	NA	NA	NA	NA	NA	NA	NA	NA
chr1_207510528_207510823	1	chr1	207510528	207510823	296	NA	NA	NA	1	1	0	0	0	0	1	1	4	CIITA_BI	0	0	0	0	0	0	0	0	0	0	0	0	1	1	NA	1	NA	NA	NA	NA	NA	NA	NA	NA	NA	NA	NA	NA	NA	NA
chr1_160723903_160724085	1	chr1	160723903	160724085	183	NA	NA	NA	0	0	0	0	0	0	0	0	0	NA	0	0	0	0	1	1	0	0	0	0	0	0	0	0	NA	2	CIITA_BI	NA	NA	NA	NA	NA	NA	NA	NA	NA	NA	NA	NA	NA
chr1_160724201_160724483	1	chr1	160724201	160724483	283	NA	NA	NA	0	0	0	0	0	0	0	0	0	NA	0	0	0	0	1	1	0	0	0	0	0	0	0	0	NA	2	CIITA_BI	NA	NA	NA	NA	NA	NA	NA	NA	NA	NA	NA	NA	NA
chr1_160724774_160724996	1	chr1	160724774	160724996	223	NA	NA	NA	0	0	0	0	0	0	0	0	0	NA	0	0	0	0	1	1	0	0	0	0	0	0	0	0	NA	2	CIITA_BI	NA	NA	NA	NA	NA	NA	NA	NA	NA	NA	NA	NA	NA
chr1_160725412_160725564	1	chr1	160725412	160725564	153	NA	NA	NA	0	0	0	0	1	0	0	0	1	NA	0	0	0	0	1	1	0	0	0	0	0	0	0	0	NA	2	CIITA_BI	NA	NA	NA	NA	NA	NA	NA	NA	NA	NA	NA	NA	NA
chr1_160725900_160726091	1	chr1	160725900	160726091	192	NA	NA	NA	0	0	0	0	1	0	0	0	1	NA	0	0	0	0	1	1	0	0	0	0	0	0	0	0	NA	2	CIITA_BI	NA	NA	NA	NA	NA	NA	NA	NA	NA	NA	NA	NA	NA
chr7_137846358_137846573	7	chr7	137846358	137846573	216	NA	NA	NA	0	0	1	1	0	0	1	1	4	RFX5_BI_b	0	0	0	0	0	0	0	0	0	0	0	1	1	2	NA	2	NA	NA	NA	NA	NA	NA	NA	NA	NA	NA	NA	NA	NA	NA
chr6_25992575_25993135	6	chr6	25992575	25993135	561	NA	NA	NA	1	1	0	0	1	0	1	1	5	CIITA_BI	0	0	0	0	0	1	0	0	1	0	0	1	1	3	NA	4	NA	NA	NA	NA	NA	NA	NA	NA	NA	NA	NA	NA	NA	NA
chr2_198120516_198120649	2	chr2	198120516	198120649	134	NA	NA	NA	0	0	0	0	0	0	1	1	2	NA	0	0	0	0	1	1	0	0	0	0	0	0	1	1	NA	3	CIITA_BI	NA	NA	NA	NA	NA	NA	NA	NA	NA	NA	NA	NA	NA
chr6_160099099_160099407	6	chr6	160099099	160099407	309	NA	NA	NA	0	0	0	0	0	0	0	0	0	NA	0	0	0	0	1	1	0	0	0	0	0	0	0	0	NA	2	CIITA_BI	NA	NA	NA	NA	NA	NA	NA	NA	NA	NA	NA	NA	NA
chr16_46420308_46420491	16	chr16	46420308	46420491	184	NA	NA	NA	0	0	0	0	0	0	0	0	0	NA	0	0	1	1	1	0	0	0	1	0	0	0	0	3	RFX5_BI_b	2	NA	NA	NA	NA	NA	NA	NA	NA	NA	NA	NA	NA	NA	NA
chr1_182348416_182348624	1	chr1	182348416	182348624	209	NA	NA	NA	0	0	0	0	0	0	0	0	0	NA	0	0	0	0	1	1	0	0	0	0	0	0	0	0	NA	2	CIITA_BI	NA	NA	NA	NA	NA	NA	NA	NA	NA	NA	NA	NA	NA
chr1_182349107_182349494	1	chr1	182349107	182349494	388	NA	NA	NA	0	0	0	0	0	0	0	0	0	NA	0	0	0	0	1	1	0	0	0	0	0	0	0	0	NA	2	CIITA_BI	NA	NA	NA	NA	NA	NA	NA	NA	NA	NA	NA	NA	NA
chr1_182349806_182350507	1	chr1	182349806	182350507	702	NA	NA	NA	0	0	0	0	0	0	0	0	0	NA	0	0	0	0	1	1	0	1	0	0	0	0	1	1	NA	4	CIITA_CEmark	NA	NA	NA	NA	NA	NA	NA	NA	NA	NA	NA	NA	NA
chr2_233949195_233949413	2	chr2	233949195	233949413	219	NA	NA	NA	0	0	0	0	0	0	1	1	2	NA	0	0	0	0	1	1	0	0	0	0	0	0	1	1	NA	3	CIITA_BI	NA	NA	NA	NA	NA	NA	NA	NA	NA	NA	NA	NA	NA
chr11_10995084_10995295	11	chr11	10995084	10995295	212	NA	NA	NA	0	0	0	0	0	0	1	1	2	NA	0	0	1	0	0	0	1	1	0	0	0	0	1	2	NA	3	RFX5_BI_b	NA	NA	NA	NA	NA	NA	NA	NA	NA	NA	NA	NA	NA
chr17_56708908_56709203	17	chr17	56708908	56709203	296	NA	NA	NA	0	0	0	1	1	0	0	1	3	NA	1	1	0	0	1	0	0	0	1	1	0	1	1	6	CIITA_BI	5	NA	NA	NA	NA	NA	NA	NA	NA	NA	NA	NA	NA	NA	NA
chr10_22518378_22518641	10	chr10	22518378	22518641	264	NA	NA	NA	1	1	0	0	0	0	1	1	4	CIITA_BI	0	0	0	0	0	1	0	0	0	0	0	1	1	2	NA	3	NA	NA	NA	NA	NA	NA	NA	NA	NA	NA	NA	NA	NA	NA
chr17_72686726_72686830	17	chr17	72686726	72686830	105	NA	NA	NA	0	0	0	0	0	0	0	1	1	NA	0	0	0	0	1	1	0	0	0	0	0	0	1	1	NA	3	CIITA_BI	NA	NA	NA	NA	NA	NA	NA	NA	NA	NA	NA	NA	NA
chr1_183776578_183776829	1	chr1	183776578	183776829	252	NA	NA	NA	0	0	0	0	0	0	0	0	0	NA	0	0	0	0	1	1	0	0	0	0	0	0	1	1	NA	3	CIITA_BI	NA	NA	NA	NA	NA	NA	NA	NA	NA	NA	NA	NA	NA
chr1_183848712_183848917	1	chr1	183848712	183848917	206	NA	NA	NA	0	0	0	0	0	0	1	0	1	NA	0	0	0	0	1	1	0	0	0	0	0	0	0	0	NA	2	CIITA_BI	NA	NA	NA	NA	NA	NA	NA	NA	NA	NA	NA	NA	NA
chr1_183852776_183853011	1	chr1	183852776	183853011	236	NA	NA	NA	0	0	0	0	0	0	0	0	0	NA	0	0	0	0	1	1	0	0	0	0	0	0	1	1	NA	3	CIITA_BI	NA	NA	NA	NA	NA	NA	NA	NA	NA	NA	NA	NA	NA
chr1_206753389_206753567	1	chr1	206753389	206753567	179	NA	NA	NA	0	0	0	0	1	0	1	1	3	NA	0	0	0	0	1	1	0	0	1	0	0	0	1	2	NA	4	CIITA_BI	NA	NA	NA	NA	NA	NA	NA	NA	NA	NA	NA	NA	NA
chr7_100401218_100401487	7	chr7	100401218	100401487	270	NA	NA	NA	0	0	1	0	1	1	1	1	5	NA	0	0	1	1	0	1	1	1	0	0	1	1	1	5	RFX5_BI_b	6	RFX5_BI_a	NA	NA	NA	NA	NA	NA	NA	NA	NA	NA	NA	NA	NA
chr13_49066358_49066555	13	chr13	49066358	49066555	198	NA	NA	NA	0	0	0	0	0	0	0	1	1	NA	0	0	0	0	1	1	0	0	0	0	0	0	1	1	NA	3	CIITA_BI	NA	NA	NA	NA	NA	NA	NA	NA	NA	NA	NA	NA	NA
chr7_106239191_106239440	7	chr7	106239191	106239440	250	NA	NA	NA	0	0	0	0	1	1	1	1	4	NA	0	0	1	0	0	1	1	1	1	0	0	1	1	4	NA	6	RFX5_BI_a	NA	NA	NA	NA	NA	NA	NA	NA	NA	NA	NA	NA	NA
chr3_128944008_128944189	3	chr3	128944008	128944189	182	NA	NA	NA	0	0	0	0	0	0	0	1	1	NA	0	0	0	0	1	1	0	0	0	0	0	0	1	1	NA	3	CIITA_BI	NA	NA	NA	NA	NA	NA	NA	NA	NA	NA	NA	NA	NA
chr6_33025132_33025343	6	chr6	33025132	33025343	212	NA	NA	NA	0	1	1	1	1	1	1	1	7	RFX5_BI_a	0	0	0	0	0	0	0	0	0	0	0	0	0	0	NA	0	NA	NA	NA	NA	NA	NA	NA	NA	NA	NA	NA	NA	NA	NA
chr4_185313564_185313810	4	chr4	185313564	185313810	247	NA	NA	NA	0	0	0	0	0	0	0	0	0	NA	0	0	0	0	1	1	0	0	0	0	0	0	0	0	NA	2	CIITA_BI	NA	NA	NA	NA	NA	NA	NA	NA	NA	NA	NA	NA	NA
chr7_154998291_154998492	7	chr7	154998291	154998492	202	NA	NA	NA	0	0	0	0	1	1	1	1	4	NA	0	0	0	0	1	1	1	0	1	1	1	1	1	5	NA	8	CIITA_CEmark	NA	NA	NA	NA	NA	NA	NA	NA	NA	NA	NA	NA	NA
chr3_172222130_172222311	3	chr3	172222130	172222311	182	NA	NA	NA	0	0	0	0	0	0	0	0	0	NA	0	0	0	0	1	1	0	0	0	0	0	0	0	0	NA	2	CIITA_BI	NA	NA	NA	NA	NA	NA	NA	NA	NA	NA	NA	NA	NA
chr16_46406801_46407005	16	chr16	46406801	46407005	205	NA	NA	NA	1	0	0	0	0	0	1	0	2	NA	1	0	1	1	1	0	0	0	1	0	0	0	0	4	RFX5_BI_a	2	NA	NA	NA	NA	NA	NA	NA	NA	NA	NA	NA	NA	NA	NA
chr16_46417116_46417467	16	chr16	46417116	46417467	352	NA	NA	NA	1	0	1	1	0	1	1	1	6	RFX5_BI_a	1	1	1	1	1	0	1	0	1	0	0	1	0	6	CIITA_CEmark	4	NA	NA	NA	NA	NA	NA	NA	NA	NA	NA	NA	NA	NA	NA
chr18_60482638_60482876	18	chr18	60482638	60482876	239	NA	NA	NA	0	0	0	0	0	0	0	1	1	NA	0	0	0	0	1	1	0	0	0	0	0	0	1	1	NA	3	CIITA_BI	NA	NA	NA	NA	NA	NA	NA	NA	NA	NA	NA	NA	NA
chr17_41438107_41438931	17	chr17	41438107	41438931	825	NA	NA	NA	1	1	1	1	1	1	0	1	7	CIITA_CEmark	1	1	0	0	1	1	0	0	0	0	0	0	1	3	CIITA_BI	3	CIITA_BI	NA	NA	NA	NA	NA	NA	NA	NA	NA	NA	NA	NA	NA
chr15_86386654_86386885	15	chr15	86386654	86386885	232	NA	NA	NA	0	0	0	0	0	0	0	0	0	NA	0	0	0	0	1	1	0	0	0	0	0	0	0	0	NA	2	CIITA_BI	NA	NA	NA	NA	NA	NA	NA	NA	NA	NA	NA	NA	NA
chr6_32590730_32591333	6	chr6	32590730	32591333	604	NA	NA	NA	1	1	1	1	1	1	1	1	8	CIITA_CEmark	0	1	0	0	1	1	1	0	0	0	0	0	1	2	NA	4	CIITA_CEmark	NA	NA	NA	NA	NA	NA	NA	NA	NA	NA	NA	NA	NA
chr11_94987387_94987804	11	chr11	94987387	94987804	418	NA	NA	NA	1	1	1	0	1	1	1	1	7	CIITA_CEmark	0	1	1	0	1	1	1	1	1	0	1	1	1	6	NA	8	CIITA_CEmark	NA	NA	NA	NA	NA	NA	NA	NA	NA	NA	NA	NA	NA
chr8_56885677_56885915	8	chr8	56885677	56885915	239	NA	NA	NA	0	0	0	0	1	0	0	1	2	NA	0	1	0	0	1	1	0	0	1	0	0	0	1	3	NA	4	CIITA_BI	NA	NA	NA	NA	NA	NA	NA	NA	NA	NA	NA	NA	NA
chr16_11012572_11012780	16	chr16	11012572	11012780	209	NA	NA	NA	0	0	0	0	0	0	0	1	1	NA	0	0	0	0	1	1	0	0	1	0	0	0	1	2	NA	4	CIITA_BI	NA	NA	NA	NA	NA	NA	NA	NA	NA	NA	NA	NA	NA
chr8_59085558_59085767	8	chr8	59085558	59085767	210	NA	NA	NA	0	0	0	0	0	0	0	0	0	NA	0	0	0	0	1	1	0	0	0	0	0	0	1	1	NA	3	CIITA_BI	NA	NA	NA	NA	NA	NA	NA	NA	NA	NA	NA	NA	NA
chr3_196351851_196352072	3	chr3	196351851	196352072	222	NA	NA	NA	1	0	0	0	0	0	0	0	1	NA	0	0	0	0	1	1	0	0	0	0	0	0	1	1	NA	3	CIITA_BI	NA	NA	NA	NA	NA	NA	NA	NA	NA	NA	NA	NA	NA
chr2_47262545_47262681	2	chr2	47262545	47262681	137	NA	NA	NA	0	0	0	0	0	0	0	1	1	NA	0	0	0	0	1	1	0	0	0	0	0	0	1	1	NA	3	CIITA_BI	NA	NA	NA	NA	NA	NA	NA	NA	NA	NA	NA	NA	NA
chr16_11024549_11024960	16	chr16	11024549	11024960	412	NA	NA	NA	0	0	0	0	0	0	0	1	1	NA	0	0	0	0	1	1	0	0	0	0	0	0	0	0	NA	2	CIITA_BI	NA	NA	NA	NA	NA	NA	NA	NA	NA	NA	NA	NA	NA
chr19_10870395_10870725	19	chr19	10870395	10870725	331	NA	NA	NA	0	0	1	1	0	1	1	1	5	RFX5_BI_b	0	0	0	0	0	1	1	1	0	0	1	0	1	2	NA	5	RFX5_BI_a	NA	NA	NA	NA	NA	NA	NA	NA	NA	NA	NA	NA	NA
chr16_11025478_11025756	16	chr16	11025478	11025756	279	NA	NA	NA	0	0	0	0	0	0	0	0	0	NA	0	0	0	0	1	1	0	0	0	0	0	0	0	0	NA	2	CIITA_BI	NA	NA	NA	NA	NA	NA	NA	NA	NA	NA	NA	NA	NA
chr7_75947264_75947618	7	chr7	75947264	75947618	355	NA	NA	NA	0	0	1	1	1	1	1	1	6	RFX5_BI_b	0	0	1	1	0	1	1	1	1	0	1	1	1	6	RFX5_BI_b	7	RFX5_BI_a	NA	NA	NA	NA	NA	NA	NA	NA	NA	NA	NA	NA	NA
chr5_158480309_158480593	5	chr5	158480309	158480593	285	NA	NA	NA	1	1	0	0	0	0	1	1	4	CIITA_BI	0	0	0	0	0	0	0	0	0	0	0	0	0	0	NA	0	NA	NA	NA	NA	NA	NA	NA	NA	NA	NA	NA	NA	NA	NA
chr5_169695900_169696138	5	chr5	169695900	169696138	239	NA	NA	NA	0	0	0	0	0	0	0	1	1	NA	0	0	0	0	1	1	0	0	1	0	0	0	1	2	NA	4	CIITA_BI	NA	NA	NA	NA	NA	NA	NA	NA	NA	NA	NA	NA	NA
chr16_11734346_11734609	16	chr16	11734346	11734609	264	NA	NA	NA	0	0	0	0	0	0	1	0	1	NA	0	0	0	0	1	1	0	1	1	0	0	1	1	3	NA	6	CIITA_CEmark	NA	NA	NA	NA	NA	NA	NA	NA	NA	NA	NA	NA	NA
chr16_11783092_11783317	16	chr16	11783092	11783317	226	NA	NA	NA	0	0	0	0	0	0	1	1	2	NA	0	0	0	0	1	1	0	0	0	0	0	0	1	1	NA	3	CIITA_BI	NA	NA	NA	NA	NA	NA	NA	NA	NA	NA	NA	NA	NA
chr2_68614448_68614598	2	chr2	68614448	68614598	151	NA	NA	NA	0	0	0	0	1	0	0	1	2	NA	0	0	0	0	1	1	0	1	0	0	0	0	1	1	NA	4	CIITA_CEmark	NA	NA	NA	NA	NA	NA	NA	NA	NA	NA	NA	NA	NA
chrY_13687289_13687523	Y	chrY	13687289	13687523	235	NA	NA	NA	0	0	0	0	0	0	0	0	0	NA	1	1	0	0	1	0	0	0	0	0	0	0	0	2	CIITA_BI	1	NA	NA	NA	NA	NA	NA	NA	NA	NA	NA	NA	NA	NA	NA
chr13_49066779_49066949	13	chr13	49066779	49066949	171	NA	NA	NA	0	0	0	0	0	0	1	1	2	NA	0	0	0	0	1	1	0	0	1	0	0	0	1	2	NA	4	CIITA_BI	NA	NA	NA	NA	NA	NA	NA	NA	NA	NA	NA	NA	NA
chr19_16695356_16695557	19	chr19	16695356	16695557	202	NA	NA	NA	0	0	0	0	1	1	1	1	4	NA	0	0	0	0	1	1	0	0	0	0	0	0	1	1	NA	3	CIITA_BI	NA	NA	NA	NA	NA	NA	NA	NA	NA	NA	NA	NA	NA
chr6_32995776_32996035	6	chr6	32995776	32996035	260	NA	NA	NA	0	1	1	1	1	0	1	1	6	RFX5_BI_a	0	0	0	0	1	0	0	0	0	0	0	0	1	1	NA	2	NA	NA	NA	NA	NA	NA	NA	NA	NA	NA	NA	NA	NA	NA
chr6_32996961_32997920	6	chr6	32996961	32997920	960	NA	NA	NA	1	1	1	1	1	1	1	1	8	CIITA_CEmark	1	1	1	1	1	1	1	1	1	0	1	1	1	8	CIITA_CEmark	8	CIITA_CEmark	NA	NA	NA	NA	NA	NA	NA	NA	NA	NA	NA	NA	NA
chr6_159291014_159291419	6	chr6	159291014	159291419	406	NA	NA	NA	1	1	1	0	1	1	1	1	7	CIITA_CEmark	0	0	0	0	0	1	0	0	1	1	1	1	1	5	NA	6	NA	NA	NA	NA	NA	NA	NA	NA	NA	NA	NA	NA	NA	NA
chr16_46391274_46391615	16	chr16	46391274	46391615	342	NA	NA	NA	1	0	1	1	0	0	1	0	4	RFX5_BI_a	1	1	1	1	1	1	1	0	1	0	0	1	0	6	CIITA_CEmark	5	CIITA_CEmark	NA	NA	NA	NA	NA	NA	NA	NA	NA	NA	NA	NA	NA
chr16_46392660_46393326	16	chr16	46392660	46393326	667	NA	NA	NA	1	1	1	1	0	0	1	1	6	CIITA_CEmark	1	1	1	1	1	0	1	0	1	0	0	1	1	7	CIITA_CEmark	5	NA	NA	NA	NA	NA	NA	NA	NA	NA	NA	NA	NA	NA	NA
chr2_145265875_145265986	2	chr2	145265875	145265986	112	NA	NA	NA	0	0	0	0	0	0	0	1	1	NA	0	0	0	0	1	1	0	0	0	0	0	0	1	1	NA	3	CIITA_BI	NA	NA	NA	NA	NA	NA	NA	NA	NA	NA	NA	NA	NA
chr2_145266083_145266102	2	chr2	145266083	145266102	20	NA	NA	NA	0	0	0	0	0	0	0	0	0	NA	0	0	0	0	1	1	0	0	0	0	0	0	0	0	NA	2	CIITA_BI	NA	NA	NA	NA	NA	NA	NA	NA	NA	NA	NA	NA	NA
chr14_69065804_69066018	14	chr14	69065804	69066018	215	NA	NA	NA	0	0	0	0	0	0	0	0	0	NA	0	0	0	0	1	1	0	0	0	0	0	0	1	1	NA	3	CIITA_BI	NA	NA	NA	NA	NA	NA	NA	NA	NA	NA	NA	NA	NA
chr6_37208155_37208190	6	chr6	37208155	37208190	36	NA	NA	NA	0	0	0	0	1	0	0	1	2	NA	0	0	0	0	1	1	0	0	1	0	0	0	1	2	NA	4	CIITA_BI	NA	NA	NA	NA	NA	NA	NA	NA	NA	NA	NA	NA	NA
chr16_46417518_46417841	16	chr16	46417518	46417841	324	NA	NA	NA	1	0	1	0	0	0	1	0	3	NA	1	1	1	0	1	0	1	0	1	0	0	1	1	6	CIITA_CEmark	5	NA	NA	NA	NA	NA	NA	NA	NA	NA	NA	NA	NA	NA	NA
chr10_3816997_3817375	10	chr10	3816997	3817375	379	NA	NA	NA	0	0	1	0	0	0	0	1	2	NA	0	0	0	0	1	1	1	0	0	0	0	0	1	1	NA	4	CIITA_CEmark	NA	NA	NA	NA	NA	NA	NA	NA	NA	NA	NA	NA	NA
chr6_58776603_58777277	6	chr6	58776603	58777277	675	NA	NA	NA	1	1	1	1	0	1	1	0	6	CIITA_CEmark	1	1	1	1	1	1	1	1	1	1	1	0	0	7	CIITA_CEmark	7	CIITA_CEmark	NA	NA	NA	NA	NA	NA	NA	NA	NA	NA	NA	NA	NA
chr6_58778346_58778782	6	chr6	58778346	58778782	437	NA	NA	NA	1	1	1	0	0	1	1	0	5	CIITA_CEmark	1	0	1	1	1	0	1	0	1	1	1	0	0	6	RFX5_BI_a	5	NA	NA	NA	NA	NA	NA	NA	NA	NA	NA	NA	NA	NA	NA
chr2_191824124_191825180	2	chr2	191824124	191825180	1057	NA	NA	NA	0	0	0	0	0	0	0	0	0	NA	0	0	0	0	1	1	1	1	0	0	0	0	0	0	NA	4	CIITA_CEmark	NA	NA	NA	NA	NA	NA	NA	NA	NA	NA	NA	NA	NA
chr2_191825515_191826344	2	chr2	191825515	191826344	830	NA	NA	NA	0	0	0	0	0	0	0	0	0	NA	0	0	0	0	1	1	1	1	0	0	0	0	0	0	NA	4	CIITA_CEmark	NA	NA	NA	NA	NA	NA	NA	NA	NA	NA	NA	NA	NA
chr2_191826599_191827272	2	chr2	191826599	191827272	674	NA	NA	NA	0	0	0	0	1	0	0	0	1	NA	0	0	0	0	1	1	1	1	0	0	0	0	0	0	NA	4	CIITA_CEmark	NA	NA	NA	NA	NA	NA	NA	NA	NA	NA	NA	NA	NA
chr2_191827525_191828535	2	chr2	191827525	191828535	1011	NA	NA	NA	0	0	0	0	1	0	0	0	1	NA	0	0	0	0	1	1	1	1	0	0	0	0	0	0	NA	4	CIITA_CEmark	NA	NA	NA	NA	NA	NA	NA	NA	NA	NA	NA	NA	NA
chr2_191828841_191828843	2	chr2	191828841	191828843	3	NA	NA	NA	0	0	0	0	0	0	0	0	0	NA	0	0	0	0	1	1	0	0	0	0	0	0	0	0	NA	2	CIITA_BI	NA	NA	NA	NA	NA	NA	NA	NA	NA	NA	NA	NA	NA
chr12_120729580_120729933	12	chr12	120729580	120729933	354	NA	NA	NA	1	0	0	0	1	0	0	1	3	NA	0	0	0	0	1	1	0	0	1	1	0	1	1	4	NA	6	CIITA_BI	NA	NA	NA	NA	NA	NA	NA	NA	NA	NA	NA	NA	NA
chr5_149778010_149782013	5	chr5	149778010	149782013	4004	NA	NA	NA	1	1	1	1	1	0	0	1	6	CIITA_CEmark	1	1	0	1	1	1	1	1	0	0	0	0	1	4	CIITA_CEmark	5	CIITA_CEmark	NA	NA	NA	NA	NA	NA	NA	NA	NA	NA	NA	NA	NA
chr12_123849825_123850156	12	chr12	123849825	123850156	332	NA	NA	NA	1	1	0	1	1	0	1	1	6	CIITA_CEmark	0	0	0	0	0	1	0	0	0	0	0	1	1	2	NA	3	NA	NA	NA	NA	NA	NA	NA	NA	NA	NA	NA	NA	NA	NA
chr14_101088782_101088905	14	chr14	101088782	101088905	124	NA	NA	NA	0	0	0	0	0	0	0	0	0	NA	0	0	0	0	1	1	0	0	0	0	1	0	1	2	NA	4	CIITA_BI	NA	NA	NA	NA	NA	NA	NA	NA	NA	NA	NA	NA	NA
chr10_30876563_30876760	10	chr10	30876563	30876760	198	NA	NA	NA	0	0	0	0	1	1	1	1	4	NA	0	0	0	0	1	1	0	0	1	0	0	0	1	2	NA	4	CIITA_BI	NA	NA	NA	NA	NA	NA	NA	NA	NA	NA	NA	NA	NA
chr10_31074257_31074483	10	chr10	31074257	31074483	227	NA	NA	NA	0	0	0	0	1	0	1	1	3	NA	0	0	0	1	0	1	1	1	0	0	0	1	1	3	NA	5	RFX5_BI_a	NA	NA	NA	NA	NA	NA	NA	NA	NA	NA	NA	NA	NA
chr10_120489299_120489480	10	chr10	120489299	120489480	182	NA	NA	NA	0	0	0	0	1	0	0	1	2	NA	0	0	0	0	1	1	0	0	1	0	0	0	1	2	NA	4	CIITA_BI	NA	NA	NA	NA	NA	NA	NA	NA	NA	NA	NA	NA	NA
chr7_104581265_104581759	7	chr7	104581265	104581759	495	NA	NA	NA	1	1	0	1	0	1	0	1	5	CIITA_CEmark	0	0	0	0	0	1	0	0	0	0	1	0	1	2	NA	3	NA	NA	NA	NA	NA	NA	NA	NA	NA	NA	NA	NA	NA	NA
chr2_191868532_191868851	2	chr2	191868532	191868851	320	NA	NA	NA	0	0	0	0	0	0	0	0	0	NA	0	0	0	0	1	1	0	0	0	0	0	0	0	0	NA	2	CIITA_BI	NA	NA	NA	NA	NA	NA	NA	NA	NA	NA	NA	NA	NA
chr6_12061192_12061439	6	chr6	12061192	12061439	248	NA	NA	NA	0	0	0	0	1	1	0	1	3	NA	1	0	0	0	1	1	0	0	0	0	0	0	1	2	NA	3	CIITA_BI	NA	NA	NA	NA	NA	NA	NA	NA	NA	NA	NA	NA	NA
chr19_51182650_51183014	19	chr19	51182650	51183014	365	NA	NA	NA	0	1	1	1	1	1	1	1	7	RFX5_BI_a	0	0	1	1	1	1	0	1	1	1	1	1	1	7	RFX5_BI_b	8	CIITA_CEmark	NA	NA	NA	NA	NA	NA	NA	NA	NA	NA	NA	NA	NA
chr6_140160715_140161015	6	chr6	140160715	140161015	301	NA	NA	NA	0	0	0	0	0	0	0	1	1	NA	0	0	0	0	1	1	0	0	0	0	0	0	1	1	NA	3	CIITA_BI	NA	NA	NA	NA	NA	NA	NA	NA	NA	NA	NA	NA	NA
chr17_79702734_79702962	17	chr17	79702734	79702962	229	NA	NA	NA	0	0	0	0	0	0	1	1	2	NA	0	0	0	1	1	1	0	0	0	0	0	0	1	2	NA	3	CIITA_BI	NA	NA	NA	NA	NA	NA	NA	NA	NA	NA	NA	NA	NA
chr10_72253183_72253341	10	chr10	72253183	72253341	159	NA	NA	NA	0	0	0	0	0	0	0	1	1	NA	0	0	0	0	1	1	0	0	0	0	0	0	1	1	NA	3	CIITA_BI	NA	NA	NA	NA	NA	NA	NA	NA	NA	NA	NA	NA	NA
chr21_34380069_34380285	21	chr21	34380069	34380285	217	NA	NA	NA	0	0	0	0	0	0	0	0	0	NA	0	0	0	0	0	0	1	1	0	0	0	0	1	1	NA	3	RFX5_BI_b	NA	NA	NA	NA	NA	NA	NA	NA	NA	NA	NA	NA	NA
chr6_160098138_160098672	6	chr6	160098138	160098672	535	NA	NA	NA	0	0	0	0	0	0	0	0	0	NA	0	0	0	0	1	1	0	0	0	0	0	0	1	1	NA	3	CIITA_BI	NA	NA	NA	NA	NA	NA	NA	NA	NA	NA	NA	NA	NA
chr2_198123471_198123661	2	chr2	198123471	198123661	191	NA	NA	NA	0	0	0	0	0	0	0	1	1	NA	0	0	0	0	1	1	0	0	0	0	0	0	1	1	NA	3	CIITA_BI	NA	NA	NA	NA	NA	NA	NA	NA	NA	NA	NA	NA	NA
chr14_68677548_68677697	14	chr14	68677548	68677697	150	NA	NA	NA	1	1	0	0	1	0	1	1	5	CIITA_BI	0	0	0	0	0	0	0	0	1	0	0	0	0	1	NA	1	NA	NA	NA	NA	NA	NA	NA	NA	NA	NA	NA	NA	NA	NA
chr17_56736419_56736898	17	chr17	56736419	56736898	480	NA	NA	NA	1	1	1	1	1	1	0	1	7	CIITA_CEmark	1	0	0	0	1	0	0	0	1	1	0	1	1	5	NA	5	NA	NA	NA	NA	NA	NA	NA	NA	NA	NA	NA	NA	NA	NA
chr16_46404806_46405186	16	chr16	46404806	46405186	381	NA	NA	NA	1	1	1	1	0	0	0	0	4	CIITA_CEmark	1	1	1	1	1	0	1	1	1	0	0	1	0	6	CIITA_CEmark	5	RFX5_BI_a	NA	NA	NA	NA	NA	NA	NA	NA	NA	NA	NA	NA	NA
chr17_41393253_41393328	17	chr17	41393253	41393328	76	NA	NA	NA	1	1	0	0	1	0	0	1	4	CIITA_BI	0	0	0	0	0	0	0	0	1	1	1	1	1	5	NA	5	NA	NA	NA	NA	NA	NA	NA	NA	NA	NA	NA	NA	NA	NA
chr14_95652062_95652238	14	chr14	95652062	95652238	177	NA	NA	NA	0	0	0	0	0	0	0	0	0	NA	0	0	0	0	1	1	0	0	0	0	0	0	1	1	NA	3	CIITA_BI	NA	NA	NA	NA	NA	NA	NA	NA	NA	NA	NA	NA	NA
chr2_230195629_230195947	2	chr2	230195629	230195947	319	NA	NA	NA	0	0	0	0	0	0	0	1	1	NA	0	1	0	0	1	1	0	0	0	0	0	0	1	2	NA	3	CIITA_BI	NA	NA	NA	NA	NA	NA	NA	NA	NA	NA	NA	NA	NA
chr14_75725581_75726223	14	chr14	75725581	75726223	643	NA	NA	NA	1	1	1	0	1	1	1	1	7	CIITA_CEmark	0	0	0	0	0	1	0	0	1	1	1	1	1	5	NA	6	NA	NA	NA	NA	NA	NA	NA	NA	NA	NA	NA	NA	NA	NA
chr14_75726242_75726272	14	chr14	75726242	75726272	31	NA	NA	NA	0	1	1	1	1	0	1	1	6	RFX5_BI_a	0	0	0	0	0	0	0	0	1	1	0	1	0	3	NA	3	NA	NA	NA	NA	NA	NA	NA	NA	NA	NA	NA	NA	NA	NA
chr11_47415716_47415957	11	chr11	47415716	47415957	242	NA	NA	NA	0	0	0	0	0	0	0	1	1	NA	0	0	0	0	1	1	0	0	0	0	0	0	1	1	NA	3	CIITA_BI	NA	NA	NA	NA	NA	NA	NA	NA	NA	NA	NA	NA	NA
chr3_107843844_107844915	3	chr3	107843844	107844915	1072	NA	NA	NA	1	1	1	1	1	1	1	1	8	CIITA_CEmark	0	0	0	0	0	0	0	0	0	0	1	0	1	2	NA	2	NA	NA	NA	NA	NA	NA	NA	NA	NA	NA	NA	NA	NA	NA
chr11_60702169_60702432	11	chr11	60702169	60702432	264	NA	NA	NA	0	0	0	0	0	0	0	1	1	NA	0	0	0	0	1	1	0	0	0	0	0	0	1	1	NA	3	CIITA_BI	NA	NA	NA	NA	NA	NA	NA	NA	NA	NA	NA	NA	NA
chr20_57568040_57568235	20	chr20	57568040	57568235	196	NA	NA	NA	0	0	0	0	0	0	0	0	0	NA	0	0	0	0	1	1	0	0	0	0	0	0	0	0	NA	2	CIITA_BI	NA	NA	NA	NA	NA	NA	NA	NA	NA	NA	NA	NA	NA
chr16_46389897_46390318	16	chr16	46389897	46390318	422	NA	NA	NA	1	0	1	1	0	1	1	0	5	RFX5_BI_a	1	1	1	0	1	0	1	1	1	0	0	1	0	5	CIITA_CEmark	5	RFX5_BI_a	NA	NA	NA	NA	NA	NA	NA	NA	NA	NA	NA	NA	NA
chr9_95882089_95882624	9	chr9	95882089	95882624	536	NA	NA	NA	0	0	0	0	0	0	1	1	2	NA	1	0	0	1	1	1	0	0	0	0	0	0	1	3	NA	3	CIITA_BI	NA	NA	NA	NA	NA	NA	NA	NA	NA	NA	NA	NA	NA
chr16_46391793_46392368	16	chr16	46391793	46392368	576	NA	NA	NA	1	1	1	1	0	0	1	0	5	CIITA_CEmark	1	1	1	1	1	1	1	1	1	0	0	1	0	6	CIITA_CEmark	6	CIITA_CEmark	NA	NA	NA	NA	NA	NA	NA	NA	NA	NA	NA	NA	NA
chr3_99763421_99763529	3	chr3	99763421	99763529	109	NA	NA	NA	1	1	0	1	0	0	1	1	5	CIITA_CEmark	0	0	0	0	0	0	0	0	0	0	0	0	1	1	NA	1	NA	NA	NA	NA	NA	NA	NA	NA	NA	NA	NA	NA	NA	NA
chr5_70829558_70829760	5	chr5	70829558	70829760	203	NA	NA	NA	0	0	0	0	1	0	1	1	3	NA	0	0	1	0	0	0	1	1	1	0	0	1	1	4	NA	5	RFX5_BI_b	NA	NA	NA	NA	NA	NA	NA	NA	NA	NA	NA	NA	NA
chr5_77807505_77807552	5	chr5	77807505	77807552	48	NA	NA	NA	0	0	0	0	0	0	0	1	1	NA	0	0	0	0	1	1	0	0	0	0	0	0	1	1	NA	3	CIITA_BI	NA	NA	NA	NA	NA	NA	NA	NA	NA	NA	NA	NA	NA
chr19_49164101_49164651	19	chr19	49164101	49164651	551	NA	NA	NA	0	0	1	1	1	1	1	1	6	RFX5_BI_b	0	0	1	1	1	1	1	1	1	1	1	1	1	7	RFX5_BI_b	9	CIITA_CEmark	NA	NA	NA	NA	NA	NA	NA	NA	NA	NA	NA	NA	NA
chr9_92762195_92762387	9	chr9	92762195	92762387	193	NA	NA	NA	0	0	0	0	0	0	0	1	1	NA	0	0	0	0	1	1	0	0	0	0	0	0	1	1	NA	3	CIITA_BI	NA	NA	NA	NA	NA	NA	NA	NA	NA	NA	NA	NA	NA
chr16_46427308_46427622	16	chr16	46427308	46427622	315	NA	NA	NA	1	0	1	0	0	1	1	0	4	NA	1	1	1	0	1	0	1	0	1	0	1	0	0	5	CIITA_CEmark	4	NA	NA	NA	NA	NA	NA	NA	NA	NA	NA	NA	NA	NA	NA
chr11_85913921_85914040	11	chr11	85913921	85914040	120	NA	NA	NA	0	0	0	0	0	0	0	1	1	NA	0	0	0	0	1	1	0	0	0	0	0	1	1	2	NA	4	CIITA_BI	NA	NA	NA	NA	NA	NA	NA	NA	NA	NA	NA	NA	NA
chr15_65597159_65597212	15	chr15	65597159	65597212	54	NA	NA	NA	1	1	1	0	1	0	0	1	5	CIITA_CEmark	0	0	0	0	0	0	0	0	1	1	0	1	1	4	NA	4	NA	NA	NA	NA	NA	NA	NA	NA	NA	NA	NA	NA	NA	NA
chr16_11023156_11023352	16	chr16	11023156	11023352	197	NA	NA	NA	0	0	0	0	0	0	0	0	0	NA	0	0	0	0	1	1	0	0	0	0	0	0	1	1	NA	3	CIITA_BI	NA	NA	NA	NA	NA	NA	NA	NA	NA	NA	NA	NA	NA
chr12_66627868_66628176	12	chr12	66627868	66628176	309	NA	NA	NA	0	0	1	1	1	0	1	1	5	RFX5_BI_b	0	0	1	0	0	1	1	1	1	1	0	1	1	5	NA	7	RFX5_BI_a	NA	NA	NA	NA	NA	NA	NA	NA	NA	NA	NA	NA	NA
chr20_30482922_30483263	20	chr20	30482922	30483263	342	NA	NA	NA	0	0	1	1	1	1	1	1	6	RFX5_BI_b	0	0	1	0	1	1	1	1	1	0	0	1	1	4	NA	7	CIITA_CEmark	NA	NA	NA	NA	NA	NA	NA	NA	NA	NA	NA	NA	NA
chr6_6726028_6726225	6	chr6	6726028	6726225	198	NA	NA	NA	0	0	0	0	0	0	0	0	0	NA	0	0	0	0	1	1	0	0	0	0	0	0	1	1	NA	3	CIITA_BI	NA	NA	NA	NA	NA	NA	NA	NA	NA	NA	NA	NA	NA
chr17_18967004_18967318	17	chr17	18967004	18967318	315	NA	NA	NA	0	0	0	0	1	0	0	1	2	NA	0	1	0	0	1	1	0	0	0	0	0	0	1	2	NA	3	CIITA_BI	NA	NA	NA	NA	NA	NA	NA	NA	NA	NA	NA	NA	NA
chr5_96232578_96232827	5	chr5	96232578	96232827	250	NA	NA	NA	1	1	0	0	1	0	0	1	4	CIITA_BI	0	0	0	0	0	0	0	0	1	0	0	0	1	2	NA	2	NA	NA	NA	NA	NA	NA	NA	NA	NA	NA	NA	NA	NA	NA
chr14_100807927_100808047	14	chr14	100807927	100808047	121	NA	NA	NA	0	0	0	0	0	0	0	1	1	NA	0	0	0	0	1	1	0	0	0	0	0	0	1	1	NA	3	CIITA_BI	NA	NA	NA	NA	NA	NA	NA	NA	NA	NA	NA	NA	NA
chr19_16889696_16889841	19	chr19	16889696	16889841	146	NA	NA	NA	0	0	0	0	0	0	1	1	2	NA	0	0	0	0	0	0	1	1	0	0	0	1	1	2	NA	4	RFX5_BI_b	NA	NA	NA	NA	NA	NA	NA	NA	NA	NA	NA	NA	NA
chr16_10922924_10923128	16	chr16	10922924	10923128	205	NA	NA	NA	0	0	0	0	0	0	0	1	1	NA	0	0	0	0	1	1	0	0	0	0	0	0	1	1	NA	3	CIITA_BI	NA	NA	NA	NA	NA	NA	NA	NA	NA	NA	NA	NA	NA
chr16_11006935_11007001	16	chr16	11006935	11007001	67	NA	NA	NA	0	0	0	0	0	0	0	1	1	NA	0	0	0	0	1	1	0	0	0	0	0	0	0	0	NA	2	CIITA_BI	NA	NA	NA	NA	NA	NA	NA	NA	NA	NA	NA	NA	NA
chr9_36488052_36488252	9	chr9	36488052	36488252	201	NA	NA	NA	0	0	0	0	0	0	1	1	2	NA	0	0	0	0	1	1	0	0	0	0	0	0	1	1	NA	3	CIITA_BI	NA	NA	NA	NA	NA	NA	NA	NA	NA	NA	NA	NA	NA
chr16_89831392_89831590	16	chr16	89831392	89831590	199	NA	NA	NA	0	0	0	0	0	0	1	1	2	NA	0	0	0	0	1	1	0	0	0	0	0	0	1	1	NA	3	CIITA_BI	NA	NA	NA	NA	NA	NA	NA	NA	NA	NA	NA	NA	NA
chr12_656213_656528	12	chr12	656213	656528	316	NA	NA	NA	0	0	0	0	0	0	1	1	2	NA	0	0	0	1	0	1	1	1	0	0	0	1	1	3	NA	5	RFX5_BI_a	NA	NA	NA	NA	NA	NA	NA	NA	NA	NA	NA	NA	NA
chr19_49285701_49285992	19	chr19	49285701	49285992	292	NA	NA	NA	0	0	0	0	1	1	1	1	4	NA	0	0	1	1	1	1	1	1	1	0	1	1	1	6	RFX5_BI_b	8	CIITA_CEmark	NA	NA	NA	NA	NA	NA	NA	NA	NA	NA	NA	NA	NA
chr16_11024442_11024470	16	chr16	11024442	11024470	29	NA	NA	NA	0	0	0	0	0	0	0	1	1	NA	0	0	0	0	1	1	0	0	0	0	0	0	0	0	NA	2	CIITA_BI	NA	NA	NA	NA	NA	NA	NA	NA	NA	NA	NA	NA	NA
chr19_6802716_6802840	19	chr19	6802716	6802840	125	NA	NA	NA	0	0	0	0	0	0	0	1	1	NA	0	0	0	0	1	1	0	0	0	0	0	0	1	1	NA	3	CIITA_BI	NA	NA	NA	NA	NA	NA	NA	NA	NA	NA	NA	NA	NA
chr9_92104900_92105142	9	chr9	92104900	92105142	243	NA	NA	NA	0	0	1	1	1	1	1	1	6	RFX5_BI_b	0	0	0	0	0	0	0	0	0	0	0	1	0	1	NA	1	NA	NA	NA	NA	NA	NA	NA	NA	NA	NA	NA	NA	NA	NA
chr20_57569547_57569592	20	chr20	57569547	57569592	46	NA	NA	NA	0	0	0	0	0	0	0	0	0	NA	0	0	0	0	1	1	0	0	0	0	0	0	0	0	NA	2	CIITA_BI	NA	NA	NA	NA	NA	NA	NA	NA	NA	NA	NA	NA	NA
chr9_110523200_110523420	9	chr9	110523200	110523420	221	NA	NA	NA	0	0	0	0	0	0	0	0	0	NA	0	0	0	0	1	1	0	0	0	0	0	0	1	1	NA	3	CIITA_BI	NA	NA	NA	NA	NA	NA	NA	NA	NA	NA	NA	NA	NA
chr16_57334288_57334738	16	chr16	57334288	57334738	451	NA	NA	NA	1	0	0	0	1	0	0	1	3	NA	0	0	0	0	1	1	0	0	1	0	1	1	1	4	NA	6	CIITA_BI	NA	NA	NA	NA	NA	NA	NA	NA	NA	NA	NA	NA	NA
chr6_160098928_160099033	6	chr6	160098928	160099033	106	NA	NA	NA	0	0	0	0	0	0	0	0	0	NA	0	0	0	0	1	1	0	0	0	0	0	0	0	0	NA	2	CIITA_BI	NA	NA	NA	NA	NA	NA	NA	NA	NA	NA	NA	NA	NA
chr9_123497656_123497918	9	chr9	123497656	123497918	263	NA	NA	NA	0	0	0	0	0	0	0	1	1	NA	0	1	0	0	1	1	0	0	0	0	0	0	1	2	NA	3	CIITA_BI	NA	NA	NA	NA	NA	NA	NA	NA	NA	NA	NA	NA	NA
chr14_68734903_68735281	14	chr14	68734903	68735281	379	NA	NA	NA	1	0	1	0	1	0	0	1	4	NA	0	0	0	0	1	1	0	1	0	0	0	0	1	1	NA	4	CIITA_CEmark	NA	NA	NA	NA	NA	NA	NA	NA	NA	NA	NA	NA	NA
chr16_11023654_11024172	16	chr16	11023654	11024172	519	NA	NA	NA	0	0	0	0	0	0	0	1	1	NA	0	0	0	0	1	1	0	0	0	0	0	0	1	1	NA	3	CIITA_BI	NA	NA	NA	NA	NA	NA	NA	NA	NA	NA	NA	NA	NA
chr20_57567607_57567670	20	chr20	57567607	57567670	64	NA	NA	NA	0	0	0	0	0	0	0	0	0	NA	0	0	0	0	1	1	0	0	0	0	0	0	0	0	NA	2	CIITA_BI	NA	NA	NA	NA	NA	NA	NA	NA	NA	NA	NA	NA	NA
chr10_3816493_3816768	10	chr10	3816493	3816768	276	NA	NA	NA	0	0	0	0	0	0	0	0	0	NA	0	0	0	0	1	1	0	0	0	0	0	0	0	0	NA	2	CIITA_BI	NA	NA	NA	NA	NA	NA	NA	NA	NA	NA	NA	NA	NA
chr20_57568353_57568819	20	chr20	57568353	57568819	467	NA	NA	NA	0	0	0	0	1	1	0	0	2	NA	0	0	0	0	1	1	0	0	0	0	0	0	0	0	NA	2	CIITA_BI	NA	NA	NA	NA	NA	NA	NA	NA	NA	NA	NA	NA	NA
chr16_46388216_46389423	16	chr16	46388216	46389423	1208	NA	NA	NA	1	1	1	1	0	1	1	0	6	CIITA_CEmark	1	1	1	1	1	1	1	1	1	0	1	1	0	7	CIITA_CEmark	7	CIITA_CEmark	NA	NA	NA	NA	NA	NA	NA	NA	NA	NA	NA	NA	NA
chr6_44026209_44026468	6	chr6	44026209	44026468	260	NA	NA	NA	0	0	0	0	1	0	1	1	3	NA	0	0	0	0	1	1	0	0	1	1	1	1	1	5	NA	7	CIITA_BI	NA	NA	NA	NA	NA	NA	NA	NA	NA	NA	NA	NA	NA
chr16_79341204_79341405	16	chr16	79341204	79341405	202	NA	NA	NA	0	0	0	0	0	0	0	0	0	NA	0	0	0	0	1	1	0	0	0	0	0	0	1	1	NA	3	CIITA_BI	NA	NA	NA	NA	NA	NA	NA	NA	NA	NA	NA	NA	NA
chr16_57333706_57334158	16	chr16	57333706	57334158	453	NA	NA	NA	1	1	0	0	1	0	0	1	4	CIITA_BI	0	0	0	0	0	1	0	0	1	0	0	1	1	3	NA	4	NA	NA	NA	NA	NA	NA	NA	NA	NA	NA	NA	NA	NA	NA
chr14_75726274_75726703	14	chr14	75726274	75726703	430	NA	NA	NA	1	1	1	1	1	0	1	1	7	CIITA_CEmark	0	0	0	0	0	0	0	0	1	1	0	1	0	3	NA	3	NA	NA	NA	NA	NA	NA	NA	NA	NA	NA	NA	NA	NA	NA
chr16_46394995_46395665	16	chr16	46394995	46395665	671	NA	NA	NA	1	1	1	1	0	0	1	0	5	CIITA_CEmark	1	1	1	1	1	1	1	1	1	0	0	1	0	6	CIITA_CEmark	6	CIITA_CEmark	NA	NA	NA	NA	NA	NA	NA	NA	NA	NA	NA	NA	NA
chr14_55574952_55575133	14	chr14	55574952	55575133	182	NA	NA	NA	0	0	0	0	0	0	1	0	1	NA	0	0	0	0	1	1	0	0	0	0	0	0	1	1	NA	3	CIITA_BI	NA	NA	NA	NA	NA	NA	NA	NA	NA	NA	NA	NA	NA
chr16_46403357_46404027	16	chr16	46403357	46404027	671	NA	NA	NA	1	1	1	1	0	0	1	0	5	CIITA_CEmark	1	1	1	1	1	1	1	1	1	0	0	1	0	6	CIITA_CEmark	6	CIITA_CEmark	NA	NA	NA	NA	NA	NA	NA	NA	NA	NA	NA	NA	NA
chr19_42705725_42705906	19	chr19	42705725	42705906	182	NA	NA	NA	0	0	0	0	0	0	0	1	1	NA	0	0	0	0	1	1	0	0	0	0	0	0	1	1	NA	3	CIITA_BI	NA	NA	NA	NA	NA	NA	NA	NA	NA	NA	NA	NA	NA
chr10_102241304_102241566	10	chr10	102241304	102241566	263	NA	NA	NA	0	0	1	1	1	1	1	1	6	RFX5_BI_b	0	0	1	1	0	1	1	1	1	1	1	1	1	7	RFX5_BI_b	8	RFX5_BI_a	NA	NA	NA	NA	NA	NA	NA	NA	NA	NA	NA	NA	NA
chr16_46399868_46400242	16	chr16	46399868	46400242	375	NA	NA	NA	1	0	1	1	0	0	0	0	3	RFX5_BI_a	1	1	1	1	1	0	1	0	1	0	0	0	0	5	CIITA_CEmark	3	NA	NA	NA	NA	NA	NA	NA	NA	NA	NA	NA	NA	NA	NA
chr10_3816277_3816448	10	chr10	3816277	3816448	172	NA	NA	NA	0	0	0	0	0	0	0	1	1	NA	0	0	0	0	1	1	0	0	0	0	0	0	1	1	NA	3	CIITA_BI	NA	NA	NA	NA	NA	NA	NA	NA	NA	NA	NA	NA	NA
chr21_38807435_38807637	21	chr21	38807435	38807637	203	NA	NA	NA	0	0	1	1	0	1	1	1	5	RFX5_BI_b	0	0	0	0	0	0	1	0	1	0	1	1	1	4	NA	5	NA	NA	NA	NA	NA	NA	NA	NA	NA	NA	NA	NA	NA	NA
chr21_39235042_39235281	21	chr21	39235042	39235281	240	NA	NA	NA	0	0	0	0	1	0	1	1	3	NA	0	0	1	0	0	0	1	1	1	0	0	1	1	4	NA	5	RFX5_BI_b	NA	NA	NA	NA	NA	NA	NA	NA	NA	NA	NA	NA	NA
chr14_70193685_70193899	14	chr14	70193685	70193899	215	NA	NA	NA	0	0	0	0	0	0	1	1	2	NA	0	0	0	0	1	1	0	0	0	0	0	0	1	1	NA	3	CIITA_BI	NA	NA	NA	NA	NA	NA	NA	NA	NA	NA	NA	NA	NA
chr9_115891973_115892130	9	chr9	115891973	115892130	158	NA	NA	NA	0	0	0	0	0	0	0	0	0	NA	0	0	0	0	1	1	0	0	0	0	0	0	0	0	NA	2	CIITA_BI	NA	NA	NA	NA	NA	NA	NA	NA	NA	NA	NA	NA	NA
chr16_46394080_46394648	16	chr16	46394080	46394648	569	NA	NA	NA	1	1	1	1	0	1	1	0	6	CIITA_CEmark	1	1	1	1	1	0	1	1	1	0	1	0	0	6	CIITA_CEmark	5	RFX5_BI_a	NA	NA	NA	NA	NA	NA	NA	NA	NA	NA	NA	NA	NA
chr18_3725139_3725420	18	chr18	3725139	3725420	282	NA	NA	NA	0	0	0	0	0	1	1	1	3	NA	0	0	0	0	1	1	0	1	0	0	0	1	1	2	NA	5	CIITA_CEmark	NA	NA	NA	NA	NA	NA	NA	NA	NA	NA	NA	NA	NA
chr19_56015104_56015445	19	chr19	56015104	56015445	342	NA	NA	NA	0	0	1	1	1	1	1	1	6	RFX5_BI_b	0	0	1	1	1	1	1	1	1	1	1	1	1	7	RFX5_BI_b	9	CIITA_CEmark	NA	NA	NA	NA	NA	NA	NA	NA	NA	NA	NA	NA	NA
chr15_65165398_65165596	15	chr15	65165398	65165596	199	NA	NA	NA	0	0	0	0	0	0	0	0	0	NA	0	0	0	0	1	1	0	0	0	0	0	0	1	1	NA	3	CIITA_BI	NA	NA	NA	NA	NA	NA	NA	NA	NA	NA	NA	NA	NA
chr19_56028300_56028676	19	chr19	56028300	56028676	377	NA	NA	NA	0	0	1	1	1	1	1	1	6	RFX5_BI_b	0	1	1	1	1	1	1	1	1	1	1	1	1	8	RFX5_BI_a	9	CIITA_CEmark	NA	NA	NA	NA	NA	NA	NA	NA	NA	NA	NA	NA	NA
chr16_46426786_46427188	16	chr16	46426786	46427188	403	NA	NA	NA	1	0	1	1	0	1	1	0	5	RFX5_BI_a	1	1	1	1	1	0	1	1	1	0	1	0	1	7	CIITA_CEmark	6	RFX5_BI_a	NA	NA	NA	NA	NA	NA	NA	NA	NA	NA	NA	NA	NA
chr16_46425446_46425878	16	chr16	46425446	46425878	433	NA	NA	NA	1	0	1	1	0	0	0	0	3	RFX5_BI_a	1	1	1	0	1	0	1	0	1	0	0	1	0	5	CIITA_CEmark	4	NA	NA	NA	NA	NA	NA	NA	NA	NA	NA	NA	NA	NA	NA

## Sheet: S1.8.Notes
Data-column Headers	Notes
BI_coincidence_with_other_datasets	"1" indicates BI coincides with a binding feature from listed dataset. "0" indicates NO overlap.
Bcell-DataCoincidence Score(DCS)	This is the cumulative DCS for a BI in B cells. Obtained by adding all "1" and "0" scores from columns under "BI_coincidence_with_other_datasets" that are relevant to B cells.
Bcell_BI_type	Indicates if BI is a CIITA-BI, CE-mark or RFX5-BI.
BI_associated_gene	Indicates if there is a TSS for a gene that is within 10 kb of a BI. Includes other columns with information relevant to the gene and its spatial relationship with the associated BI.

## Sheet: S1.9.CIITA_pathways
PATHWAYS	All CIITA			CE marks (CIITA overlapping RFX5)			CIITA not RFX5			MHC all CIITA Bis			Non MHC all CIITA			Non MHC non known targets all CIITA
Cell type	Any of B cells, monocytes, IFN-treated monocytes			Any of B cells, monocytes, IFN-treated monocytes			Any of B cells, monocytes, IFN-treated monocytes			Any of B cells, monocytes, IFN-treated monocytes			Any of B cells, monocytes, IFN-treated monocytes			Any of B cells, monocytes, IFN-treated monocytes
CIITA BI overlapping RFX5 (CE marks)	Yes			Yes			No			Yes			Yes			Yes
CIITA BI non-overlapping RFX5	Yes			No			Yes			Yes			Yes			Yes
Genomic location	Genome-wide			Genome-wide			Genome-wide			MHC			Non-MHC			Non-MHC, not known targets
Number genes	442			199			302			22			420			412
	Pathways	p-Value	Ratio	Pathways	p-Value	Ratio	Pathways	p-Value	Ratio	Pathways	p-Value	Ratio	Pathways	p-Value	Ratio	Pathways	p-Value	Ratio
	Antigen Presentation Pathway	4.66e-19	17/37	OX40 Signaling Pathway	7.93e-25	19/54	Type I Diabetes Mellitus Signaling	3.22e-05	9/106	Allograft Rejection Signaling	5.06e-38	16/48	EIF2 Signaling	4.53e-10	20/172	EIF2 Signaling	3.21e-10	20/172
	OX40 Signaling Pathway	1.75e-18	19/54	Antigen Presentation Pathway	9.16e-25	17/37	iNOS Signaling	4.23e-05	6/43	OX40 Signaling Pathway	4.79e-34	15/54	IL17A Signaling in Fibroblasts	6.18e-06	7/35	IL17A Signaling in Fibroblasts	5.43e-06	7/35
	Allograft Rejection Signaling	3.68e-18	18/48	Allograft Rejection Signaling	1.25e-20	16/48	CD28 Signaling T Helper Cells	5.34e-05	9/113	Antigen Presentation Pathway	7.38e-34	14/37	JAK/Stat Signaling	1.67e-05	9/72	JAK/Stat Signaling	1.43e-05	9/72
	Type I Diabetes Mellitus Signaling	1.21e-14	21/106	Type I Diabetes Mellitus Signaling	2.84e-17	18/106	TNFR2 Signaling	5.54e-05	5/28	Graft-versus-Host Disease Signaling	1.38e-32	14/44	iNOS Signaling	2.57e-05	7/43	iNOS Signaling	2.26e-05	7/43
	Graft-versus-Host Disease Signaling	1.27e-14	15/44	Cdc42 Signaling	5.77e-17	19/129	T Helper Cell differentiation	6.56e-05	7/67	Autoimmune Thyroid Disease Signaling	5.93e-30	13/42	TREM1 Signaling	8.55e-05	8/69	TREM1 Signaling	7.45e-05	8/69

## Sheet: S1.10.Bcell_pathways
PATHWAYS	B cells all CIITA			B cells CE marks (CIITA overlapping RFX5)			B cells CIITA not RFX5			B cells MHC all CIITA			B cells nonMHC all CIITA			B cells non MHC no known targets all CIITA
Cell type	B cells			B cells			B cells			B cells			B cells			B cells
CIITA BI overlapping RFX5 (CE marks)	Yes			Yes			No			Yes			Yes			Yes
CIITA BI non-overlapping RFX5	Yes			No			Yes			Yes			Yes			Yes
Genomic location	Genome-wide			Genome-wide			Genome-wide			MHC			Non-MHC			Non-MHC, not known targets
Number genes	242			155			90			17			225			219
	Pathways	p-Value	Ratio	Pathways	p-Value	Ratio	Pathways	p-Value	Ratio	Pathways	p-Value	Ratio	Pathways	p-Value	Ratio	Pathways	p-Value	Ratio
	Antigen Presentation Pathway	8.7e-22	16/37	Antigen Presentation Pathway	1.01e-24	16/37	Death Receptor Signaling	0.00614	3/91	Allograft Rejection Signaling	1.24e-34	14/48	EIF2 Signaling	5.81e-12	17/172	EIF2 Signaling	3.76e-12	17/172
	OX40 Signaling Pathway	2.96e-20	17/54	OX40 Signaling Pathway	2.32e-23	17/54	Dipthamide Biosynthesis	0.0122	1/3	OX40 Signaling Pathway	8.37e-34	14/54	Regulation of eIF4 and p70S6K Signaling	0.000163	8/142	Regulation of eIF4 and p70S6K Signaling	0.000136	8/142
	Allograft Rejection Signaling	5.93e-18	15/48	Allograft Rejection Signaling	1.12e-20	15/48	Actin Nucleation by ARP-WASP Complex	0.022	2/56	Antigen Presentation Pathway	3.99e-33	13/37	TNFR2 Signaling	0.000226	4/28	TNFR2 Signaling	0.000204	4/28
	Cdc42 Signaling	8.98e-16	19/129	Cdc42 Signaling	9.24e-18	18/129	EIF2 Signaling	0.0333	3/172	Autoimmune Thyroid Disease Signaling	4.29e-29	12/42	IL17A Signaling in Fibroblasts	0.000545	4/35	IL17A Signaling in Fibroblasts	0.000492	4/35
	Autoimmune Thyroid Disease Signaling	4.51e-14	12/42	Autoimmune Thyroid Disease Signaling	3.18e-16	12/42	Ephrin B Signaling	0.0359	2/73	Graft-versus-Host Disease Signaling	8.19e-29	12/44	CD40 Signaling	0.000654	5/64	CD40 Signaling	0.000579	5/64

[truncated: 12 more sheets: S1.11.Mono_pathways, S1.12.MonoIFN_pathways, S1.13.CIITA_dis_funct, S1.14.Bcell_CIITA_dis_funct, S1.15.Mono_CIITA_dis_funct, S1.16.MonoIFN_CIITA_dis_funct, S1.17.CIITA_upstream_reg, S1.18.Bcell_CIITA_upstream_reg, S1.19.Mono_CIITA_upstream_reg, S1.20.MonoIFN_CIITA_upstream_re, S1.21.DAVID, S1.22_Motif_enric_CIITA_nonRFX5]
